# Supplementary material for: Distinct Mitochondrial DNA Deletion Profiles in Pediatric B- and T-ALL During Diagnosis, Remission, and Relapse
Source: Int J Mol Sci. 2025 Jul 23;26(15):7117. doi: 10.3390/ijms26157117 (PMC12346118; doi:10.3390/ijms26157117)
Supplement: Supplementary file 1 [file ijms-26-07117-s001.zip]

Archive with 7 entries (7 files):
- .DS_Store
- Supplemental Figures With Descriptions IJMS.pdf
- Table S1-LargeDels_Deidentified.xlsx
- Table S2- Pattern of breakpoint sequences in B-ALL.xlsx
- Table S3- Pattern of breakpoint sequences in T-ALL.xlsx
- Table S4- PERMANOVA results.xlsx
- Table S5- MANOVA results_all_clinical_all_molecular.xlsx
