# Supplementary material for: Distinct Mitochondrial DNA Deletion Profiles in Pediatric B- and T-ALL During Diagnosis, Remission, and Relapse
Source: Int J Mol Sci. 2025 Jul 23;26(15):7117. doi: 10.3390/ijms26157117 (PMC12346118; doi:10.3390/ijms26157117)
Supplement: Supplementary file 1 [file ijms-26-07117-s001.zip › Table S1-LargeDels_Deidentified.xlsx]

## Sheet: Sheet1
Sample_Deidentified	Break_5p	Break_3p	Deletion_Size_bp	Deletion_Reads	Benchmark_Coverage	Deletion_Read_percent	Left_Overhang	Right_Overhang
SMP0065F7_BM_1_3_XXXX0816	5793	15749	9955	8343	10682.9	78.0968	100	100
SMP000B66_BM_XXXX0628	9920	13788	3867	1121	4734.9	23.6752	100	100
SMP0A0BD9_BM_XXXX0225	5772	15604	9831	807	8279.58	9.7469	99	100
SMP005X9B_BM_1_1_XXXX0816	6072	15439	9366	548	5794.61	9.4571	100	99
SMP0065F7_BM_1_3_XXXX0816	6301	15440	9138	882	10682.9	8.2562	100	98
SMP005565_B_XXXX0203	5167	8282	3114	609	12329.1	4.9395	28	97
SMP0065F7_BM_1_3_XXXX0816	6129	15608	9478	237	10682.9	2.2185	97	98
SMP000DDA_BM_XXXX0628	11038	15328	4289	177	9208.41	1.9222	99	33
SMP000B55_BM_XXXX0625	7720	12418	4697	170	9567.02	1.7769	37	99
SMP00595D_BM_2_0_XXXX0316	7405	8146	740	319	20942.9	1.5232	99	97
SMP0B9BB6_BM_VAL_XXXX0506_	10954	11868	913	230	16301.6	1.4109	66	97
SMP005X9B_BM_1_1_XXXX0816	5780	15869	10088	73	5794.61	1.2598	80	74
SMP0BB0AF_BM_VAL_XXXX0506_	522	13939	13416	118	9721.84	1.2138	97	92
SMP0BXFD9_B_VAL_XXXX0506_	538	14394	13855	193	15985.3	1.2074	100	89
SMP0BXFD9_B_VAL_XXXX0506_	537	15530	14992	187	15985.3	1.1698	97	90
SMP0BXFD9_B_XXXX0506	529	13999	13469	38	3279.74	1.1586	84	89
SMP0BXFD9_B_XXXX0506	537	15530	14992	38	3279.74	1.1586	95	90
SMP000B55_BM_XXXX0625	12425	14401	1975	101	9567.02	1.0557	99	79
SMP0BB505_B_VAL_XXXX0506_	522	13939	13416	145	14117.4	1.0271	96	92
SMP0BXFD9_B_VAL_XXXX0506_	488	13378	12889	163	15985.3	1.0197	100	98
SMP0BXFD9_B_VAL_XXXX0506_	511	13926	13414	163	15985.3	1.0197	99	91
SMP0BX969_BM_XXXX0506	3570	14529	10958	32	3356.4	0.9534	39	62
SMP0B9BB6_BM_VAL_XXXX0506_	522	13939	13416	155	16301.6	0.9508	97	90
SMP0BB505_B_XXXX0506	522	13939	13416	25	2683.68	0.9316	80	92
SMP0BXFD9_B_XXXX0506	8471	13449	4977	30	3279.74	0.9147	88	94
SMP0BXFD9_B_VAL_XXXX0506_	488	10837	10348	146	15985.3	0.9133	100	91
SMP000D5B_BM_XXXX0323	3570	14529	10958	77	9599.38	0.8021	87	76
SMP0005AB_BM_XXXX0625	522	13939	13416	98	12310.6	0.7961	100	89
SMP005BXX_BM_1_0_XXXX0302	3570	14529	10958	84	10551	0.7961	62	95
SMP0BXFD9_B_VAL_XXXX0506_	488	14329	13840	125	15985.3	0.782	95	98
SMP0BB505_B_VAL_XXXX0506_	3570	14529	10958	109	14117.4	0.7721	49	95
SMP000BD7_BM_XXXX0323	3570	14529	10958	84	11003.4	0.7634	75	58
SMP0BB0AF_BM_VAL_XXXX0506_	6208	10969	4760	73	9721.84	0.7509	88	95
SMP0BB0AF_BM_XXXX0506	6208	10969	4760	13	1734.7	0.7494	88	63
SMP0BX969_BM_VAL_XXXX0506_	3570	14529	10958	158	21537.6	0.7336	90	90
SMP000B55_BM_XXXX0625	488	14329	13840	70	9567.02	0.7317	94	98
SMP000A95_BM_1_0_XXXX0323	3570	14529	10958	104	14304	0.7271	83	20
SMP0BXFD9_B_XXXX0506	2222	10627	8404	23	3279.74	0.7013	97	85
SMP0BB505_B_VAL_XXXX0506_	511	13926	13414	99	14117.4	0.7013	87	90
SMP0BB0AF_BM_XXXX0506	1127	13868	12740	12	1734.7	0.6918	90	73
SMP000B5X_BM_XXXX0625	3570	14529	10958	94	13627.4	0.6898	93	97
SMP0BXFD9_B_XXXX0506	6545	13846	7300	22	3279.74	0.6708	80	93
SMP0B9BB6_BM_VAL_XXXX0506_	511	13926	13414	107	16301.6	0.6564	96	92
SMP0A09AX_BM_200_XXXX1006_	522	13939	13416	60	9150.84	0.6557	150	141
SMP00FD79_BM_1_0_XXXX1005	498	15372	14873	48	7447.53	0.6445	98	88
SMP0BB0AF_BM_XXXX0506	1105	13846	12740	11	1734.7	0.6341	81	87
SMP0BB9BX_BM_VAL_XXXX0506_	8649	14044	5394	67	10602.3	0.6319	82	55
SMP0BXFD9_B_VAL_XXXX0506_	529	13944	13414	101	15985.3	0.6318	87	75
SMP0BXFD9_B_VAL_XXXX0506_	3688	11763	8074	100	15985.3	0.6256	98	83
SMP005BXX_BM_1_0_XXXX0302	1363	15886	14522	66	10551	0.6255	94	91
SMP0BXFD9_B_XXXX0506	560	14422	13861	20	3279.74	0.6098	89	90
SMP0BB505_B_VAL_XXXX0506_	522	14568	14045	86	14117.4	0.6092	88	94
SMP0BB0AF_BM_VAL_XXXX0506_	511	13926	13414	59	9721.84	0.6069	94	93
SMP00FD5D_BM_XXXX1118	14003	14390	386	65	10764.6	0.6038	72	91
SMP0BB505_B_XXXX0506	498	15372	14873	16	2683.68	0.5962	84	73
SMP0B9BB6_BM_XXXX0506	522	13939	13416	17	2886.52	0.5889	89	89
SMP0BB505_B_VAL_XXXX0506_	498	15372	14873	83	14117.4	0.5879	96	89
SMP0BB505_B_VAL_XXXX0506_	495	14336	13840	82	14117.4	0.5808	86	90
SMP0BXFD9_B_XXXX0506	3819	14745	10925	19	3279.74	0.5793	85	87
SMP00FD79_BM_1_0_XXXX1005	8649	14044	5394	43	7447.53	0.5774	84	96
SMP0B9BB6_BM_VAL_XXXX0506_	1105	13846	12740	94	16301.6	0.5766	93	86
SMP0BB0AF_BM_XXXX0506	5368	14055	8686	10	1734.7	0.5765	97	83
SMP0BXFD9_B_VAL_XXXX0506_	1105	13846	12740	91	15985.3	0.5693	89	87
SMP0BXFD9_B_VAL_XXXX0506_	4398	14822	10423	91	15985.3	0.5693	95	86
SMP0BXFD9_B_VAL_XXXX0506_	2222	10627	8404	90	15985.3	0.563	97	85
SMP0BXFD9_B_VAL_XXXX0506_	8471	13449	4977	90	15985.3	0.563	88	94
SMP000D9B_BM_XXXX0625	2222	10627	8404	66	11760	0.5612	99	85
SMP0BB505_B_XXXX0506	522	14568	14045	15	2683.68	0.5589	88	92
SMP009F9D_BM_XXXX1021	522	13939	13416	72	12931.3	0.5568	96	93
SMP0BXFD9_B_VAL_XXXX0506_	560	15530	14969	89	15985.3	0.5568	92	92
SMP0BB0AF_BM_VAL_XXXX0506_	498	15372	14873	54	9721.84	0.5555	98	88
SMP0BXFD9_B_XXXX0506	529	13944	13414	18	3279.74	0.5488	87	67
SMP0BXFD9_B_VAL_XXXX0506_	6545	13846	7300	86	15985.3	0.538	91	97
SMP0BB0AF_BM_VAL_XXXX0506_	1105	13846	12740	52	9721.84	0.5349	91	87
SMP0AA6BD_BM_200_XXXX1006_	511	13926	13414	48	8984.66	0.5342	131	132
SMP0BXFD9_B_VAL_XXXX0506_	537	13951	13413	84	15985.3	0.5255	98	81
SMP0BB505_B_VAL_XXXX0506_	2222	10627	8404	74	14117.4	0.5242	94	85
SMP00XB90_BM_XXXX1102	2222	10627	8404	118	22555.8	0.5231	96	86
SMP000B55_BM_XXXX0625	2222	10627	8404	50	9567.02	0.5226	100	82
SMP0B9BB6_BM_VAL_XXXX0506_	498	15372	14873	85	16301.6	0.5214	98	86
SMP0005DX_BM_XXXX0625	3570	14529	10958	58	11125.1	0.5213	44	95
SMP0B9BB6_BM_XXXX0506	1127	13868	12740	15	2886.52	0.5197	87	81
SMP0BB0AF_BM_XXXX0506	1233	13449	12215	9	1734.7	0.5188	95	70
SMP0BB0AF_BM_XXXX0506	14054	14377	322	9	1734.7	0.5188	79	86
SMP000D9B_BM_XXXX0625	538	14394	13855	61	11760	0.5187	96	84
SMP0BXFD9_B_XXXX0506	1105	13846	12740	17	3279.74	0.5183	79	68
SMP00X07X_BM_XXXX1021	522	13939	13416	51	9908.42	0.5147	100	92
SMP005XD6_BM_1_0_XXXX0505	679	15922	15242	65	12661.1	0.5134	97	98
SMP0BB505_B_VAL_XXXX0506_	1105	13846	12740	72	14117.4	0.51	91	86
SMP0BA799_B_VAL_XXXX0506_	3570	14529	10958	66	12976	0.5086	29	97
SMP00X66D_BM_2_1_XXXX0816	884	15481	14596	19	3762.43	0.505	96	91
SMP0005AB_BM_XXXX0625	511	13926	13414	62	12310.6	0.5036	98	91
SMP00X05X_BM_XXXX1021	522	13939	13416	45	8963.27	0.502	100	92
SMP00055X_BM_XXXX0620	495	14336	13840	50	10089.4	0.4956	95	93
SMP0BB0AF_BM_VAL_XXXX0506_	495	14336	13840	48	9721.84	0.4937	99	88
SMP0B9BB6_BM_XXXX0506	1105	13846	12740	14	2886.52	0.485	77	81
SMP0BB505_B_XXXX0506	8471	13449	4977	13	2683.68	0.4844	80	92
SMP00X66D_BM_2_1_XXXX0816	638	15404	14765	18	3762.43	0.4784	75	90
SMP0B0759_B_XXXX0203	481	14223	13741	42	8815.32	0.4764	97	88
SMP0B9BB6_BM_VAL_XXXX0506_	3688	11763	8074	77	16301.6	0.4723	98	80
SMP00X96F_BM_XXXX0315	2222	10627	8404	120	25470.5	0.4711	95	86
SMP00X570_BM_XXXX1103	3570	14529	10958	32	6813.24	0.4697	84	60
SMP0BB505_B_VAL_XXXX0506_	513	15507	14993	66	14117.4	0.4675	95	91
SMP0B9BB6_BM_VAL_XXXX0506_	495	14336	13840	76	16301.6	0.4662	93	92
SMP0B9BB6_BM_VAL_XXXX0506_	513	15507	14993	76	16301.6	0.4662	99	92
SMP00FD5D_BM_XXXX1118	3570	14529	10958	50	10764.6	0.4645	53	92
SMP0BB0AF_BM_VAL_XXXX0506_	6468	15600	9131	45	9721.84	0.4629	98	86
SMP0A0F6A_B_XXXX0203	498	15372	14873	42	9114.17	0.4608	98	88
SMP0BB505_B_VAL_XXXX0506_	8471	13449	4977	65	14117.4	0.4604	88	96
SMP0055DA_BM_XXXX0505	522	13939	13416	62	13475.4	0.4601	100	92
SMP009F9D_BM_XXXX1021	2222	10627	8404	59	12931.3	0.4563	94	86
SMP00FBB7_BM_XXXX1118	467	14122	13654	39	8600.21	0.4535	97	90
SMP0A0F6A_B_XXXX0203	3570	14529	10958	41	9114.17	0.4498	83	82
SMP0BB505_B_XXXX0506	1105	13846	12740	12	2683.68	0.4471	87	78
SMP00FD79_BM_1_0_XXXX1005	538	14394	13855	33	7447.53	0.4431	97	88
SMP00FBB7_BM_XXXX1118	498	15372	14873	38	8600.21	0.4418	97	84
SMP000B55_BM_XXXX0625	488	13378	12889	42	9567.02	0.439	94	56
SMP000B55_BM_XXXX0625	537	15530	14992	42	9567.02	0.439	98	86
SMP00XDXA_B_XXXX0203	3570	14529	10958	44	10040.9	0.4382	92	95
SMP0BXFD9_B_VAL_XXXX0506_	576	15549	14972	70	15985.3	0.4379	94	92
SMP0BB0AF_BM_VAL_XXXX0506_	522	14568	14045	42	9721.84	0.432	100	91
SMP0BB0AF_BM_VAL_XXXX0506_	5457	14652	9194	42	9721.84	0.432	96	82
SMP0BX969_BM_VAL_XXXX0506_	498	15372	14873	93	21537.6	0.4318	96	89
SMP00FBB7_BM_XXXX1118	463	15545	15081	37	8600.21	0.4302	94	90
SMP0A7X7F_BM_XXXX1118	498	15372	14873	47	10975	0.4282	92	88
SMP00XBFD_BM_XXXX1103	495	14336	13840	45	10540.1	0.4269	95	92
SMP0BXFD9_B_XXXX0506	479	14322	13842	14	3279.74	0.4269	96	87
SMP0BXFD9_B_VAL_XXXX0506_	567	14480	13912	68	15985.3	0.4254	93	87
SMP0BXFD9_B_VAL_XXXX0506_	632	12015	11382	68	15985.3	0.4254	99	91
SMP0BXFD9_B_VAL_XXXX0506_	3819	14745	10925	68	15985.3	0.4254	92	87
SMP0A0BD9_BM_XXXX0225	583	15607	15023	35	8279.58	0.4227	85	97
SMP00X96F_BM_XXXX0315	495	14336	13840	107	25470.5	0.4201	94	93
SMP0BB505_B_VAL_XXXX0506_	4247	13763	9515	59	14117.4	0.4179	94	92
SMP0B9BB6_BM_VAL_XXXX0506_	966	15547	14580	68	16301.6	0.4171	100	86
SMP000D5D_BM_XXXX0302	538	14394	13855	45	10822.2	0.4158	99	86
SMP0066B6_BM_XXXX1118	528	14572	14043	40	9622.66	0.4157	94	78
SMP0B9BB6_BM_XXXX0506	1714	15517	13802	12	2886.52	0.4157	79	93
SMP0BB0AF_BM_VAL_XXXX0506_	513	15507	14993	40	9721.84	0.4114	99	90
SMP0B9BB6_BM_VAL_XXXX0506_	2222	10627	8404	67	16301.6	0.411	99	82
SMP00X5AD_BM_XXXX1103	3688	11763	8074	34	8319.8	0.4087	98	81
SMP00FBB7_BM_XXXX1118	505	8468	7962	35	8600.21	0.407	92	85
SMP0BXFD9_B_VAL_XXXX0506_	3456	14387	10930	65	15985.3	0.4066	99	88
SMP0A09AX_BM_200_XXXX1006_	511	13926	13414	37	9150.84	0.4043	133	131
SMP00FD79_BM_1_0_XXXX1005	495	14336	13840	30	7447.53	0.4028	87	89
SMP00FD79_BM_1_0_XXXX1005	563	14539	13975	30	7447.53	0.4028	95	89
SMP00X5X7_BM_XXXX1103	511	13926	13414	43	10689	0.4023	96	90
SMP000B55_BM_XXXX0625	13383	15368	1984	38	9567.02	0.3972	64	91
SMP00X5FA_B_XXXX0203	3570	14529	10958	47	11856.2	0.3964	87	95
SMP0BXFD9_B_XXXX0506	1127	13868	12740	13	3279.74	0.3964	95	81
SMP000B5X_BM_XXXX0625	2222	10627	8404	54	13627.4	0.3963	98	85
SMP0BXFD9_B_VAL_XXXX0506_	560	14422	13861	63	15985.3	0.3941	97	90
SMP0075XD_BM_XXXX1118	3570	14529	10958	39	9950.12	0.392	66	49
SMP005X75_BM_XXXX0505	511	13926	13414	34	8686.89	0.3914	97	90
SMP000D9B_BM_XXXX0625	488	14329	13840	46	11760	0.3912	98	95
SMP0AF0A5_BM_XXXX1118	498	15372	14873	37	9490.18	0.3899	96	87
SMP00FD79_BM_1_0_XXXX1005	552	13864	13311	29	7447.53	0.3894	96	92
SMP005565_B_XXXX0203	3570	14529	10958	48	12329.1	0.3893	89	98
SMP0BXFD9_B_VAL_XXXX0506_	1127	13868	12740	62	15985.3	0.3879	99	81
SMP0BXFD9_B_VAL_XXXX0506_	4095	14414	10318	62	15985.3	0.3879	99	87
SMP0A05FD_BM_200_XXXX1006_	511	13926	13414	35	9057.33	0.3864	140	132
SMP0BB505_B_VAL_XXXX0506_	4022	15548	11525	54	14117.4	0.3825	96	89
SMP000B5X_BM_XXXX0625	495	14336	13840	52	13627.4	0.3816	96	92
SMP0BXFD9_B_VAL_XXXX0506_	559	15557	14997	61	15985.3	0.3816	99	86
SMP0B9BB6_BM_XXXX0506	6545	13846	7300	11	2886.52	0.3811	84	91
SMP0BB0AF_BM_VAL_XXXX0506_	5368	14055	8686	37	9721.84	0.3806	97	92
SMP0B9BB6_BM_VAL_XXXX0506_	510	14378	13867	62	16301.6	0.3803	96	89
SMP00X55F_BM_XXXX1103	3570	14529	10958	34	8950.84	0.3799	94	87
SMP0BB505_B_VAL_XXXX0506_	5368	14055	8686	53	14117.4	0.3754	89	88
SMP0BB505_B_VAL_XXXX0506_	5457	14652	9194	53	14117.4	0.3754	95	82
SMP0BXFD9_B_VAL_XXXX0506_	708	13767	13058	60	15985.3	0.3753	83	85
SMP0005AD_BM_XXXX0625	2222	10627	8404	54	14418.1	0.3745	96	86
SMP000D9B_BM_XXXX0625	529	13944	13414	44	11760	0.3742	87	75
SMP000D69_BM_XXXX0628	463	15545	15081	33	8849.2	0.3729	100	82
SMP0BB505_B_XXXX0506	12103	14413	2309	10	2683.68	0.3726	76	91
SMP00FBB7_BM_XXXX1118	567	14480	13912	32	8600.21	0.3721	93	80
SMP0BXFD9_B_VAL_XXXX0506_	552	13864	13311	59	15985.3	0.3691	93	88
SMP0BXFD9_B_VAL_XXXX0506_	4022	15548	11525	59	15985.3	0.3691	99	90
SMP0AF0A5_BM_XXXX1118	14003	14390	386	35	9490.18	0.3688	91	81
SMP005X75_BM_XXXX0505	3570	14529	10958	32	8686.89	0.3684	88	70
SMP0BX969_BM_VAL_XXXX0506_	528	14572	14043	79	21537.6	0.3668	97	90
SMP0BXFD9_B_XXXX0506	1714	15517	13802	12	3279.74	0.3659	82	94
SMP0BXFD9_B_VAL_XXXX0506_	479	14322	13842	58	15985.3	0.3628	96	93
SMP0BXFD9_B_VAL_XXXX0506_	1714	15517	13802	58	15985.3	0.3628	84	95
SMP00FD79_BM_1_0_XXXX1005	528	14572	14043	27	7447.53	0.3625	98	81
SMP005BXX_BM_2_0_XXXX0315	2222	10627	8404	106	29260.5	0.3623	95	86
SMP0B9BB6_BM_VAL_XXXX0506_	4398	14822	10423	59	16301.6	0.3619	98	87
SMP0BB505_B_VAL_XXXX0506_	481	14223	13741	51	14117.4	0.3613	98	88
SMP0BB505_B_VAL_XXXX0506_	11041	12429	1387	51	14117.4	0.3613	96	84
SMP00X5D9_BM_XXXX1103	511	13926	13414	41	11363.9	0.3608	92	92
SMP00X5AD_BM_XXXX1103	8471	13449	4977	30	8319.8	0.3606	89	90
SMP00FBB7_BM_XXXX1118	552	13864	13311	31	8600.21	0.3605	95	82
SMP00055X_BM_XXXX0620	529	13944	13414	36	10089.4	0.3568	87	72
SMP0BXFD9_B_VAL_XXXX0506_	5368	14055	8686	57	15985.3	0.3566	90	94
SMP000B55_BM_XXXX0625	552	13864	13311	34	9567.02	0.3554	93	92
SMP00X5DF_BM_XXXX0315	2222	10627	8404	111	31486	0.3525	100	84
SMP0075XD_BM_XXXX1118	498	15372	14873	35	9950.12	0.3518	90	88
SMP00XBFD_BM_XXXX1103	2222	10627	8404	37	10540.1	0.351	94	86
SMP0BXFD9_B_VAL_XXXX0506_	14003	14390	386	56	15985.3	0.3503	67	93
SMP0BXFD9_B_VAL_XXXX0506_	14046	14371	324	56	15985.3	0.3503	96	85
SMP0BB0AF_BM_VAL_XXXX0506_	478	15479	15000	34	9721.84	0.3497	98	94
SMP0BB0AF_BM_VAL_XXXX0506_	2222	10627	8404	34	9721.84	0.3497	94	87
SMP00X5AD_BM_XXXX1103	14046	14371	324	29	8319.8	0.3486	90	82
SMP0BB505_B_VAL_XXXX0506_	599	14451	13851	49	14117.4	0.3471	84	90
SMP0BB505_B_VAL_XXXX0506_	4398	14822	10423	49	14117.4	0.3471	97	90
SMP00055X_BM_XXXX0620	14054	14377	322	35	10089.4	0.3469	90	92
SMP0BB0AF_BM_XXXX0506	1714	15517	13802	6	1734.7	0.3459	87	67
SMP0BB0AF_BM_XXXX0506	3533	10924	7390	6	1734.7	0.3459	21	89
SMP000B55_BM_XXXX0625	4167	9043	4875	33	9567.02	0.3449	89	74
SMP000B5X_BM_XXXX0625	14046	14371	324	47	13627.4	0.3449	99	87
SMP0BXFD9_B_VAL_XXXX0506_	639	12021	11381	55	15985.3	0.3441	96	86
SMP00FD5D_BM_XXXX1118	498	15372	14873	37	10764.6	0.3437	90	88
SMP00DXAF_BM_1_0_XXXX1005	498	15372	14873	27	7858.08	0.3436	88	88
SMP0B9BB6_BM_VAL_XXXX0506_	6545	13846	7300	56	16301.6	0.3435	94	92
SMP00X96F_BM_XXXX0315	14046	14371	324	87	25470.5	0.3416	95	85
SMP0BXFD9_B_VAL_XXXX0506_	481	14223	13741	54	15985.3	0.3378	95	88
SMP00FBB7_BM_XXXX1118	469	15412	14942	29	8600.21	0.3372	90	92
SMP00FBB7_BM_XXXX1118	12363	13999	1635	29	8600.21	0.3372	87	82
SMP0BB505_B_XXXX0506	3603	14654	11050	9	2683.68	0.3354	99	76
SMP0BB505_B_XXXX0506	6335	13999	7663	9	2683.68	0.3354	87	89
SMP0BB505_B_XXXX0506	7126	14004	6877	9	2683.68	0.3354	85	71
SMP0BXFD9_B_XXXX0506	3789	14807	11017	11	3279.74	0.3354	91	70
SMP000B55_BM_XXXX0625	14046	14371	324	32	9567.02	0.3345	92	87
SMP0BB505_B_VAL_XXXX0506_	3802	15415	11612	47	14117.4	0.3329	93	83
SMP0BB505_B_VAL_XXXX0506_	6335	13999	7663	47	14117.4	0.3329	93	92
SMP0BB505_B_VAL_XXXX0506_	14284	14429	144	47	14117.4	0.3329	94	87
SMP0BXFD9_B_VAL_XXXX0506_	467	14122	13654	53	15985.3	0.3316	99	88
SMP0BXFD9_B_VAL_XXXX0506_	5457	14652	9194	53	15985.3	0.3316	96	83
SMP0A0F6A_B_XXXX0203	483	11062	10578	30	9114.17	0.3292	96	88
SMP0BB0AF_BM_VAL_XXXX0506_	4398	14822	10423	32	9721.84	0.3292	97	68
SMP0B0759_B_XXXX0203	469	15412	14942	29	8815.32	0.329	88	90
SMP00X5X7_BM_XXXX1103	14046	14371	324	35	10689	0.3274	92	85
SMP00XBX9_BM_XXXX0315	655	15871	15215	49	15048	0.3256	98	99
SMP00FBB7_BM_XXXX1118	360	14540	14179	28	8600.21	0.3256	51	90
SMP0BXFD9_B_VAL_XXXX0506_	570	14430	13859	52	15985.3	0.3253	95	91
SMP0B9BB6_BM_VAL_XXXX0506_	8471	13449	4977	53	16301.6	0.3251	87	95
SMP0005AB_BM_XXXX0625	495	14336	13840	40	12310.6	0.3249	94	87
SMP009F9D_BM_XXXX1021	511	13926	13414	42	12931.3	0.3248	94	90
SMP000D9B_BM_XXXX0625	479	14322	13842	38	11760	0.3231	97	92
SMP0AX07A_BM_XXXX0225	495	15768	15272	23	7155.43	0.3214	96	92
SMP00X55X_BM_XXXX1103	14054	14377	322	24	7484.22	0.3207	85	96
SMP0AAXD5_BM_200_XXXX1006_	511	13926	13414	31	9695.55	0.3197	128	113
SMP0A7X7F_BM_XXXX1118	522	14568	14045	35	10975	0.3189	94	80
SMP0BB0AF_BM_VAL_XXXX0506_	8471	13449	4977	31	9721.84	0.3189	87	94
SMP0BB0AF_BM_VAL_XXXX0506_	14284	14429	144	31	9721.84	0.3189	95	87
SMP0BB9BX_BM_XXXX0506	8471	15382	6910	6	1883.49	0.3186	84	49
SMP0A0F6A_B_XXXX0203	481	14223	13741	29	9114.17	0.3182	92	76
SMP0005AB_BM_XXXX0625	2222	10627	8404	39	12310.6	0.3168	94	85
SMP000706_BM_XXXX0505	14046	14371	324	36	11374.9	0.3165	98	79
SMP0099A5_BM_XXXX1118	1706	15419	13712	30	9488.82	0.3162	91	86
SMP0AADX7_BM_XXXX1118	481	14223	13741	31	9823.75	0.3156	97	88
SMP00X96F_BM_XXXX0315	14054	14377	322	80	25470.5	0.3141	91	84
SMP0A0BD9_BM_XXXX0225	415	15902	15486	26	8279.58	0.314	94	94
SMP00FBB7_BM_XXXX1118	491	14584	14092	27	8600.21	0.3139	95	81
SMP000B55_BM_XXXX0625	1706	15419	13712	30	9567.02	0.3136	98	71
SMP00X07X_BM_XXXX1021	2222	10627	8404	31	9908.42	0.3129	88	84
SMP0BXFD9_B_VAL_XXXX0506_	498	15372	14873	50	15985.3	0.3128	97	83
SMP0BXFD9_B_VAL_XXXX0506_	739	14887	14147	50	15985.3	0.3128	96	84
SMP0066B6_BM_XXXX1118	567	14480	13912	30	9622.66	0.3118	88	89
SMP0BB505_B_VAL_XXXX0506_	6545	13846	7300	44	14117.4	0.3117	91	95
SMP00FD79_BM_1_0_XXXX1005	516	15330	14813	23	7447.53	0.3088	88	94
SMP00FD79_BM_1_0_XXXX1005	561	14634	14072	23	7447.53	0.3088	97	85
SMP00FD79_BM_1_0_XXXX1005	567	14480	13912	23	7447.53	0.3088	96	86
SMP0BB0AF_BM_VAL_XXXX0506_	510	14378	13867	30	9721.84	0.3086	98	86
SMP0BB0AF_BM_VAL_XXXX0506_	632	12015	11382	30	9721.84	0.3086	98	89
SMP0BB0AF_BM_VAL_XXXX0506_	3819	14745	10925	30	9721.84	0.3086	83	87
SMP00055X_BM_XXXX0620	8471	13449	4977	31	10089.4	0.3073	88	88
SMP00X55X_BM_XXXX1103	529	13944	13414	23	7484.22	0.3073	82	74
SMP0A0F6A_B_XXXX0203	498	14118	13619	28	9114.17	0.3072	99	94
SMP000DX6_BM_XXXX0625	2222	10627	8404	27	8797.91	0.3069	97	78
SMP00FD5D_BM_XXXX1118	498	14593	14094	33	10764.6	0.3066	93	68
SMP0BXFD9_B_VAL_XXXX0506_	563	14539	13975	49	15985.3	0.3065	97	91
SMP0BXFD9_B_VAL_XXXX0506_	3495	5436	1940	49	15985.3	0.3065	97	90
SMP0BX969_BM_VAL_XXXX0506_	563	14539	13975	66	21537.6	0.3064	96	89
SMP000D9B_BM_XXXX0625	552	13864	13311	36	11760	0.3061	86	90
SMP0BXFD9_B_XXXX0506	591	15581	14989	10	3279.74	0.3049	86	57
SMP0BXFD9_B_XXXX0506	14054	14377	322	10	3279.74	0.3049	82	86
SMP0BB505_B_VAL_XXXX0506_	3566	15536	11969	43	14117.4	0.3046	83	95
SMP000BX5_BM_XXXX0625	1706	15419	13712	33	10898.4	0.3028	92	90
SMP00FBB7_BM_XXXX1118	481	14223	13741	26	8600.21	0.3023	95	87
SMP00FBB7_BM_XXXX1118	508	14128	13619	26	8600.21	0.3023	85	88
SMP00FBB7_BM_XXXX1118	513	15507	14993	26	8600.21	0.3023	86	74
SMP00FBB7_BM_XXXX1118	561	14634	14072	26	8600.21	0.3023	92	91
SMP00FBB7_BM_XXXX1118	3519	13792	10272	26	8600.21	0.3023	92	79
SMP0BX969_BM_VAL_XXXX0506_	481	14223	13741	65	21537.6	0.3018	92	85
SMP0066B6_BM_XXXX1118	463	15545	15081	29	9622.66	0.3014	80	80
SMP0066B6_BM_XXXX1118	552	13864	13311	29	9622.66	0.3014	92	71
SMP00X5AD_BM_XXXX1103	495	14336	13840	25	8319.8	0.3005	93	93
SMP0BXFD9_B_VAL_XXXX0506_	966	15547	14580	48	15985.3	0.3003	98	89
SMP0BXFD9_B_VAL_XXXX0506_	1713	15511	13797	48	15985.3	0.3003	98	91
SMP0BXFD9_B_VAL_XXXX0506_	6840	11136	4295	48	15985.3	0.3003	87	100
SMP0BB505_B_XXXX0506	1714	15517	13802	8	2683.68	0.2981	85	80
SMP0BB505_B_XXXX0506	4382	8468	4085	8	2683.68	0.2981	52	74
SMP0BB505_B_XXXX0506	7816	14807	6990	8	2683.68	0.2981	78	88
SMP0BX969_BM_XXXX0506	529	13999	13469	10	3356.4	0.2979	69	68
SMP0BB505_B_VAL_XXXX0506_	510	14378	13867	42	14117.4	0.2975	97	89
SMP00FD5D_BM_XXXX1118	467	14122	13654	32	10764.6	0.2973	94	90
SMP00FD79_BM_1_0_XXXX1005	498	14593	14094	22	7447.53	0.2954	91	93
SMP00FD79_BM_1_0_XXXX1005	5457	14652	9194	22	7447.53	0.2954	95	85
SMP00FD79_BM_1_0_XXXX1005	12427	14513	2085	22	7447.53	0.2954	98	90
SMP0AADX7_BM_XXXX1118	1706	15419	13712	29	9823.75	0.2952	99	74
SMP0B0759_B_XXXX0203	491	14584	14092	26	8815.32	0.2949	94	80
SMP0B9BB6_BM_VAL_XXXX0506_	1127	13868	12740	48	16301.6	0.2944	98	81
SMP00DXAF_BM_1_0_XXXX1005	522	14568	14045	23	7858.08	0.2927	98	87
SMP00DXAF_BM_1_0_XXXX1005	1706	15419	13712	23	7858.08	0.2927	97	86
SMP0BX969_BM_VAL_XXXX0506_	552	13864	13311	63	21537.6	0.2925	96	87
SMP0066B6_BM_XXXX1118	481	14223	13741	28	9622.66	0.291	98	62
SMP00FBB7_BM_XXXX1118	497	15530	15032	25	8600.21	0.2907	97	84
SMP0BB0AF_BM_XXXX0506	1241	15548	14306	5	1734.7	0.2882	77	62
SMP0BB0AF_BM_XXXX0506	5368	15335	9966	5	1734.7	0.2882	84	87
SMP0BB0AF_BM_VAL_XXXX0506_	502	14253	13750	28	9721.84	0.288	86	82
SMP0BB0AF_BM_VAL_XXXX0506_	3577	15547	11969	28	9721.84	0.288	94	84
SMP0BXFD9_B_VAL_XXXX0506_	571	14430	13858	46	15985.3	0.2878	97	80
SMP00055X_BM_XXXX0620	498	14118	13619	29	10089.4	0.2874	88	88
SMP000D5D_BM_XXXX0302	488	14329	13840	31	10822.2	0.2864	100	94
SMP00XBFD_BM_XXXX1103	529	13944	13414	30	10540.1	0.2846	83	66
SMP0099A5_BM_XXXX1118	505	8468	7962	27	9488.82	0.2845	93	87
SMP0099A5_BM_XXXX1118	1693	14647	12953	27	9488.82	0.2845	96	87
SMP000BX5_BM_XXXX0625	3688	11763	8074	31	10898.4	0.2844	96	82
SMP000DX6_BM_XXXX0625	488	14329	13840	25	8797.91	0.2842	98	91
SMP005BXX_BM_2_0_XXXX0315	14046	14371	324	83	29260.5	0.2837	91	87
SMP0BB505_B_VAL_XXXX0506_	3456	14387	10930	40	14117.4	0.2833	98	90
SMP00X96F_BM_XXXX0315	3516	5331	1814	72	25470.5	0.2827	99	83
SMP00X96F_BM_XXXX0315	6545	13846	7300	72	25470.5	0.2827	90	95
SMP000D69_BM_XXXX0628	481	14223	13741	25	8849.2	0.2825	93	81
SMP0A7X7F_BM_XXXX1118	463	15545	15081	31	10975	0.2825	100	88
SMP000B55_BM_XXXX0625	481	14223	13741	27	9567.02	0.2822	94	88
SMP000B55_BM_XXXX0625	805	12972	12166	27	9567.02	0.2822	98	77
SMP0BXFD9_B_VAL_XXXX0506_	463	15545	15081	45	15985.3	0.2815	99	87
SMP0BXFD9_B_VAL_XXXX0506_	512	8921	8408	45	15985.3	0.2815	88	98
SMP0AX07A_BM_XXXX0225	1343	15879	14535	20	7155.43	0.2795	99	87
SMP00FBB7_BM_XXXX1118	2224	13792	11567	24	8600.21	0.2791	92	76
SMP0AA6BD_BM_200_XXXX1006_	2222	10627	8404	25	8984.66	0.2783	130	106
SMP0A0BD9_BM_XXXX0225	3069	11874	8804	23	8279.58	0.2778	77	92
SMP00X0DA_BM_XXXX1021	511	13926	13414	37	13326.6	0.2776	97	94
SMP00X0DA_BM_XXXX1021	2222	10627	8404	37	13326.6	0.2776	95	86
SMP00XAX6_BM_XXXX1102	2222	10627	8404	78	28206	0.2765	89	84
SMP00X5AD_BM_XXXX1103	2222	10627	8404	23	8319.8	0.2764	99	85
SMP00X5AD_BM_XXXX1103	6545	13846	7300	23	8319.8	0.2764	93	94
SMP0BB505_B_VAL_XXXX0506_	467	14122	13654	39	14117.4	0.2763	97	90
SMP0BB505_B_VAL_XXXX0506_	502	14253	13750	39	14117.4	0.2763	86	84
SMP0005AB_BM_XXXX0625	513	15507	14993	34	12310.6	0.2762	96	91
SMP0B9BB6_BM_VAL_XXXX0506_	478	15479	15000	45	16301.6	0.276	96	94
SMP0BXFD9_B_VAL_XXXX0506_	1166	13802	12635	44	15985.3	0.2753	85	87
SMP0BA5A9_B_XXXX0203	481	14223	13741	31	11288.4	0.2746	94	77
SMP0BA5A9_B_XXXX0203	5380	14352	8971	31	11288.4	0.2746	99	94
SMP0BXFD9_B_XXXX0506	2385	14643	12257	9	3279.74	0.2744	84	42
SMP0BXFD9_B_XXXX0506	6335	13999	7663	9	3279.74	0.2744	87	71
SMP0A0F6A_B_XXXX0203	491	14584	14092	25	9114.17	0.2743	91	83
SMP0BX969_BM_VAL_XXXX0506_	467	14122	13654	59	21537.6	0.2739	99	80
SMP0A0A7B_BM_200_XXXX1006_	4106	14426	10319	26	9543.45	0.2724	129	90
SMP0B0759_B_XXXX0203	496	14530	14033	24	8815.32	0.2723	91	87
SMP000B55_BM_XXXX0625	8471	13449	4977	26	9567.02	0.2718	79	84
SMP0005D9_BM_XXXX0628	522	13939	13416	25	9291.91	0.2691	98	89
SMP0BXFD9_B_VAL_XXXX0506_	483	14145	13661	43	15985.3	0.269	96	82
SMP0BXFD9_B_VAL_XXXX0506_	3321	15527	12205	43	15985.3	0.269	90	89
SMP0BXFD9_B_VAL_XXXX0506_	6468	15600	9131	43	15985.3	0.269	99	86
SMP00XDXA_B_XXXX0203	498	14118	13619	27	10040.9	0.2689	99	88
SMP00XDXA_B_XXXX0203	498	15372	14873	27	10040.9	0.2689	91	89
SMP00FD79_BM_1_0_XXXX1005	478	15479	15000	20	7447.53	0.2685	97	67
SMP00FD79_BM_1_0_XXXX1005	11040	14513	3472	20	7447.53	0.2685	96	89
SMP0BX969_BM_XXXX0506	4106	14529	10422	9	3356.4	0.2681	89	70
SMP0BX969_BM_XXXX0506	14003	14390	386	9	3356.4	0.2681	77	87
SMP00FBB7_BM_XXXX1118	516	15330	14813	23	8600.21	0.2674	78	92
SMP0BB0AF_BM_VAL_XXXX0506_	1233	13449	12215	26	9721.84	0.2674	95	85
SMP0BB0AF_BM_VAL_XXXX0506_	1714	15517	13802	26	9721.84	0.2674	87	93
SMP000BX5_BM_XXXX0625	2222	10627	8404	29	10898.4	0.2661	95	80
SMP0BA5A9_B_XXXX0203	1698	15410	13711	30	11288.4	0.2658	94	86
SMP0B9BB6_BM_VAL_XXXX0506_	3566	15536	11969	43	16301.6	0.2638	89	92
SMP0B9BB6_BM_VAL_XXXX0506_	4095	14414	10318	43	16301.6	0.2638	97	88
SMP0BXFD9_B_VAL_XXXX0506_	488	8643	8154	42	15985.3	0.2627	100	80
SMP0BXFD9_B_VAL_XXXX0506_	561	14634	14072	42	15985.3	0.2627	98	89
SMP0BXFD9_B_VAL_XXXX0506_	731	13792	13060	42	15985.3	0.2627	98	88
SMP0BXFD9_B_VAL_XXXX0506_	1693	14647	12953	42	15985.3	0.2627	93	87
SMP0BXFD9_B_VAL_XXXX0506_	14284	14429	144	42	15985.3	0.2627	98	87
SMP0BB505_B_VAL_XXXX0506_	1713	15511	13797	37	14117.4	0.2621	99	84
SMP0BB505_B_VAL_XXXX0506_	3519	13792	10272	37	14117.4	0.2621	94	91
SMP00X5X7_BM_XXXX1103	529	13944	13414	28	10689	0.262	87	75
SMP00X5X7_BM_XXXX1103	8471	13449	4977	28	10689	0.262	87	94
SMP00XB90_BM_XXXX1102	805	12972	12166	59	22555.8	0.2616	99	87
SMP00XB90_BM_XXXX1102	6545	13846	7300	59	22555.8	0.2616	88	94
SMP0B0759_B_XXXX0203	4095	14414	10318	23	8815.32	0.2609	99	84
SMP0BB505_B_XXXX0506	1105	3598	2492	7	2683.68	0.2608	72	76
SMP0BB505_B_XXXX0506	3819	14745	10925	7	2683.68	0.2608	52	85
SMP0BB505_B_XXXX0506	6545	13846	7300	7	2683.68	0.2608	91	95
SMP000B7F_BM_XXXX0620	488	14329	13840	23	8823	0.2607	93	97
SMP0005AB_BM_XXXX0625	6545	13846	7300	32	12310.6	0.2599	90	89
SMP0ADFXD_BM_1_1_XXXX0201	5151	15338	10186	18	6977.19	0.258	89	89
SMP00055X_BM_XXXX0620	6545	13846	7300	26	10089.4	0.2577	85	83
SMP0BB0AF_BM_VAL_XXXX0506_	498	14593	14094	25	9721.84	0.2572	97	92
SMP00FBB7_BM_XXXX1118	5467	15416	9948	22	8600.21	0.2558	90	81
SMP00FBB7_BM_XXXX1118	14003	14130	126	22	8600.21	0.2558	48	86
SMP00FD79_BM_1_0_XXXX1005	2224	13792	11567	19	7447.53	0.2551	89	94
SMP00FD79_BM_1_0_XXXX1005	5444	14529	9084	19	7447.53	0.2551	87	81
SMP0BB505_B_VAL_XXXX0506_	966	15547	14580	36	14117.4	0.255	99	89
SMP0BB505_B_VAL_XXXX0506_	1714	15517	13802	36	14117.4	0.255	85	96
SMP0BB505_B_VAL_XXXX0506_	3819	14745	10925	36	14117.4	0.255	96	86
SMP0BB505_B_VAL_XXXX0506_	6476	14146	7669	36	14117.4	0.255	98	88
SMP00X55X_BM_XXXX1103	8471	13449	4977	19	7484.22	0.2539	82	96
SMP0099A5_BM_XXXX1118	458	14118	13659	24	9488.82	0.2529	94	85
SMP0099A5_BM_XXXX1118	567	14480	13912	24	9488.82	0.2529	88	89
SMP00X5AD_BM_XXXX1103	632	12015	11382	21	8319.8	0.2524	98	81
SMP00X07X_BM_XXXX1021	511	13926	13414	25	9908.42	0.2523	96	78
SMP0A0A7B_BM_200_XXXX1006_	8471	13449	4977	24	9543.45	0.2515	135	129
SMP0A0A7B_BM_200_XXXX1006_	13305	14568	1262	24	9543.45	0.2515	120	140
SMP000B55_BM_XXXX0625	529	13944	13414	24	9567.02	0.2509	86	75
SMP000B55_BM_XXXX0625	6329	13994	7664	24	9567.02	0.2509	85	89
SMP00FD5D_BM_XXXX1118	1706	15419	13712	27	10764.6	0.2508	98	86
SMP0BXFD9_B_VAL_XXXX0506_	488	15363	14874	40	15985.3	0.2502	94	88
SMP0BXFD9_B_VAL_XXXX0506_	561	13697	13135	40	15985.3	0.2502	98	85
SMP0BXFD9_B_VAL_XXXX0506_	3704	11771	8066	40	15985.3	0.2502	98	71
SMP0BXFD9_B_VAL_XXXX0506_	5368	15335	9966	40	15985.3	0.2502	97	89
SMP000DX6_BM_XXXX0625	6545	13846	7300	22	8797.91	0.2501	92	66
SMP000D69_BM_XXXX0628	2247	14529	12281	22	8849.2	0.2486	95	84
SMP0BA5A9_B_XXXX0203	1693	14647	12953	28	11288.4	0.248	92	63
SMP0BB505_B_VAL_XXXX0506_	503	8907	8403	35	14117.4	0.2479	99	91
SMP0BB505_B_VAL_XXXX0506_	522	3525	3002	35	14117.4	0.2479	99	97
SMP0BB505_B_VAL_XXXX0506_	7816	14807	6990	35	14117.4	0.2479	88	88
SMP00055X_BM_XXXX0620	14046	14371	324	25	10089.4	0.2478	93	81
SMP0AAXD5_BM_200_XXXX1006_	529	13999	13469	24	9695.55	0.2475	124	72
SMP00X96F_BM_XXXX0315	529	13944	13414	63	25470.5	0.2473	85	74
SMP0BB0AF_BM_VAL_XXXX0506_	1127	13868	12740	24	9721.84	0.2469	90	86
SMP0BB0AF_BM_VAL_XXXX0506_	5435	14623	9187	24	9721.84	0.2469	82	88
SMP0BB0AF_BM_VAL_XXXX0506_	6840	11136	4295	24	9721.84	0.2469	87	99
SMP0B9BB6_BM_VAL_XXXX0506_	1714	15517	13802	40	16301.6	0.2454	79	97
SMP0B9BB6_BM_VAL_XXXX0506_	3456	14387	10930	40	16301.6	0.2454	87	88
SMP0AADX7_BM_XXXX1118	510	14378	13867	24	9823.75	0.2443	99	85
SMP00FBB7_BM_XXXX1118	1706	15419	13712	21	8600.21	0.2442	91	84
SMP0BXFD9_B_XXXX0506	1233	13449	12215	8	3279.74	0.2439	97	58
SMP0BXFD9_B_XXXX0506	3819	14568	10748	8	3279.74	0.2439	90	92
SMP00XXBX_B_XXXX0506	13626	13792	165	4	1649.18	0.2425	40	94
SMP0B9BB6_BM_XXXX0506	5444	14807	9362	7	2886.52	0.2425	66	70
SMP0B9BB6_BM_XXXX0506	6335	13999	7663	7	2886.52	0.2425	80	83
SMP0099A5_BM_XXXX1118	529	14145	13615	23	9488.82	0.2424	85	87
SMP000B5X_BM_XXXX0625	498	14366	13867	33	13627.4	0.2422	86	94
SMP00DXAF_BM_1_0_XXXX1005	510	14378	13867	19	7858.08	0.2418	96	86
SMP00DXAF_BM_1_0_XXXX1005	1698	15410	13711	19	7858.08	0.2418	81	86
SMP005X75_BM_XXXX0505	14054	14377	322	21	8686.89	0.2417	82	63
SMP00FD79_BM_1_0_XXXX1005	500	13761	13260	18	7447.53	0.2417	95	86
SMP00FD79_BM_1_0_XXXX1005	517	10988	10470	18	7447.53	0.2417	91	93
SMP00FD79_BM_1_0_XXXX1005	3210	14649	11438	18	7447.53	0.2417	95	83
SMP00FD79_BM_1_0_XXXX1005	4106	14529	10422	18	7447.53	0.2417	92	82
SMP00FD5D_BM_XXXX1118	505	8468	7962	26	10764.6	0.2415	93	97
SMP00FD5D_BM_XXXX1118	1713	15511	13797	26	10764.6	0.2415	93	71
SMP0BB505_B_VAL_XXXX0506_	478	15479	15000	34	14117.4	0.2408	93	94
SMP0BB505_B_VAL_XXXX0506_	4090	5146	1055	34	14117.4	0.2408	100	94
SMP0BB505_B_VAL_XXXX0506_	4095	14414	10318	34	14117.4	0.2408	93	85
SMP000B55_BM_XXXX0625	5368	14055	8686	23	9567.02	0.2404	83	80
SMP000B55_BM_XXXX0625	5445	15392	9946	23	9567.02	0.2404	99	92
SMP0007D7_BM_XXXX0505	14054	14377	322	31	12939.7	0.2396	92	82
SMP00X96F_BM_XXXX0315	8471	13449	4977	61	25470.5	0.2395	87	93
SMP0BA5A9_B_XXXX0203	1706	15419	13712	27	11288.4	0.2392	99	78
SMP0BA5A9_B_XXXX0203	4167	15335	11167	27	11288.4	0.2392	91	96
SMP0B9BB6_BM_VAL_XXXX0506_	731	13792	13060	39	16301.6	0.2392	87	86
SMP0A0699_BM_XXXX0315	2222	10627	8404	93	38901.7	0.2391	95	86
SMP0066B6_BM_XXXX1118	478	15479	15000	23	9622.66	0.239	89	93
SMP0066B6_BM_XXXX1118	538	14394	13855	23	9622.66	0.239	96	88
SMP000DX6_BM_XXXX0625	14054	14377	322	21	8797.91	0.2387	92	71
SMP000D9B_BM_XXXX0625	6545	13846	7300	28	11760	0.2381	86	91
SMP000D9B_BM_XXXX0625	14046	14371	324	28	11760	0.2381	98	85
SMP0BXFD9_B_VAL_XXXX0506_	3490	10944	7453	38	15985.3	0.2377	85	88
SMP0BB0AF_BM_VAL_XXXX0506_	512	5452	4939	23	9721.84	0.2366	85	79
SMP0BB0AF_BM_VAL_XXXX0506_	3321	15527	12205	23	9721.84	0.2366	97	91
SMP0BB0AF_BM_VAL_XXXX0506_	5368	15335	9966	23	9721.84	0.2366	95	87
SMP0BB0AF_BM_VAL_XXXX0506_	6545	13846	7300	23	9721.84	0.2366	90	95
SMP0BB0AF_BM_VAL_XXXX0506_	14003	14130	126	23	9721.84	0.2366	96	93
SMP005X79_BM_XXXX0505	14034	14359	324	22	9365.92	0.2349	76	93
SMP00X55F_BM_XXXX1103	8471	13449	4977	21	8950.84	0.2346	81	84
SMP00X55F_BM_XXXX1103	14046	14371	324	21	8950.84	0.2346	99	84
SMP0BB505_B_VAL_XXXX0506_	463	15545	15081	33	14117.4	0.2338	89	83
SMP0BB505_B_VAL_XXXX0506_	483	14145	13661	33	14117.4	0.2338	96	68
SMP0BB505_B_VAL_XXXX0506_	792	9522	8729	33	14117.4	0.2338	89	95
SMP00FBB7_BM_XXXX1118	563	14539	13975	20	8600.21	0.2326	90	91
SMP00FBB7_BM_XXXX1118	3590	15373	11782	20	8600.21	0.2326	88	75
SMP00FBB7_BM_XXXX1118	5328	11163	5834	20	8600.21	0.2326	95	45
SMP000DB7_BM_XXXX0323	498	15372	14873	24	10334.3	0.2322	91	85
SMP00FD5D_BM_XXXX1118	1698	15410	13711	25	10764.6	0.2322	84	92
SMP0A05FD_BM_200_XXXX1006_	3456	14387	10930	21	9057.33	0.2319	97	117
SMP0BXFD9_B_VAL_XXXX0506_	529	13999	13469	37	15985.3	0.2315	87	89
SMP0BXFD9_B_VAL_XXXX0506_	10954	13789	2834	37	15985.3	0.2315	99	91
SMP0BXFD9_B_VAL_XXXX0506_	14054	14377	322	37	15985.3	0.2315	88	86
SMP0BB0AF_BM_XXXX0506	381	13999	13617	4	1734.7	0.2306	25	89
SMP0BB0AF_BM_XXXX0506	440	13886	13445	4	1734.7	0.2306	60	80
SMP0BB0AF_BM_XXXX0506	480	14341	13860	4	1734.7	0.2306	24	88
SMP0BB0AF_BM_XXXX0506	983	13803	12819	4	1734.7	0.2306	24	86
SMP0BB0AF_BM_XXXX0506	1105	14413	13307	4	1734.7	0.2306	48	39
SMP0BB0AF_BM_XXXX0506	1241	5453	4211	4	1734.7	0.2306	20	88
SMP0BB0AF_BM_XXXX0506	1714	5482	3767	4	1734.7	0.2306	86	27
SMP0BB0AF_BM_XXXX0506	2224	12026	9801	4	1734.7	0.2306	85	79
SMP0BB0AF_BM_XXXX0506	4055	14377	10321	4	1734.7	0.2306	89	95
SMP0BB0AF_BM_XXXX0506	6335	13999	7663	4	1734.7	0.2306	60	44
SMP0BB0AF_BM_XXXX0506	7714	14024	6309	4	1734.7	0.2306	57	65
SMP0BB0AF_BM_XXXX0506	8471	13449	4977	4	1734.7	0.2306	73	88
SMP0BB0AF_BM_XXXX0506	8471	14377	5905	4	1734.7	0.2306	37	85
SMP0BB0AF_BM_XXXX0506	13448	14807	1358	4	1734.7	0.2306	74	92
SMP0BB0AF_BM_XXXX0506	14054	14341	286	4	1734.7	0.2306	51	61
SMP0BB0AF_BM_XXXX0506	14091	14771	679	4	1734.7	0.2306	53	32
SMP00XB90_BM_XXXX1102	3688	11763	8074	52	22555.8	0.2305	98	82
SMP0A0F6A_B_XXXX0203	495	14336	13840	21	9114.17	0.2304	90	84
SMP0A0F6A_B_XXXX0203	14003	14390	386	21	9114.17	0.2304	53	90
SMP0BA5A9_B_XXXX0203	1105	13846	12740	26	11288.4	0.2303	87	79
SMP000B55_BM_XXXX0625	1714	15517	13802	22	9567.02	0.23	88	64
SMP000B55_BM_XXXX0625	12363	13999	1635	22	9567.02	0.23	88	96
SMP000BX5_BM_XXXX0625	481	14223	13741	25	10898.4	0.2294	95	83
SMP0AF05D_B_XXXX0506	1105	13846	12740	6	2623.98	0.2287	73	95
SMP000706_BM_XXXX0505	2222	10627	8404	26	11374.9	0.2286	88	84
SMP00XXD9_BM_XXXX0315	522	13939	13416	62	27125.6	0.2286	97	92
SMP0066B6_BM_XXXX1118	529	14145	13615	22	9622.66	0.2286	80	78
SMP00FD79_BM_1_0_XXXX1005	539	15664	15124	17	7447.53	0.2283	96	94
SMP000B5X_BM_XXXX0625	529	13944	13414	31	13627.4	0.2275	87	74
SMP0005AB_BM_XXXX0625	522	14568	14045	28	12310.6	0.2274	94	94
SMP00X66D_BM_1_0_XXXX0316	2222	10627	8404	59	25958.8	0.2273	100	82
SMP0B9BB6_BM_VAL_XXXX0506_	3819	14745	10925	37	16301.6	0.227	92	88
SMP0B9BB6_BM_VAL_XXXX0506_	4382	14807	10424	37	16301.6	0.227	97	93
SMP0B9BB6_BM_VAL_XXXX0506_	5368	14055	8686	37	16301.6	0.227	92	92
SMP0B0759_B_XXXX0203	496	13808	13311	20	8815.32	0.2269	87	87
SMP0B0759_B_XXXX0203	5444	14529	9084	20	8815.32	0.2269	94	95
SMP000B7F_BM_XXXX0620	2222	10627	8404	20	8823	0.2267	82	80
SMP0BB505_B_VAL_XXXX0506_	491	14584	14092	32	14117.4	0.2267	91	87
SMP0BB505_B_VAL_XXXX0506_	502	10201	9698	32	14117.4	0.2267	99	89
SMP0BB0AF_BM_VAL_XXXX0506_	734	2077	1342	22	9721.84	0.2263	97	84
SMP0BB0AF_BM_VAL_XXXX0506_	799	15525	14725	22	9721.84	0.2263	97	86
SMP0BXFD9_B_VAL_XXXX0506_	6335	13999	7663	36	15985.3	0.2252	91	93
SMP0BXFD9_B_VAL_XXXX0506_	7816	14807	6990	36	15985.3	0.2252	93	86
SMP00X5X7_BM_XXXX1103	632	12015	11382	24	10689	0.2245	94	88
SMP00X5X7_BM_XXXX1103	714	13773	13058	24	10689	0.2245	99	79
SMP0BB505_B_XXXX0506	480	14341	13860	6	2683.68	0.2236	91	98
SMP0BB505_B_XXXX0506	1698	11146	9447	6	2683.68	0.2236	91	73
SMP0BB505_B_XXXX0506	1698	12023	10324	6	2683.68	0.2236	56	71
SMP0BB505_B_XXXX0506	2275	12080	9804	6	2683.68	0.2236	95	71
SMP0BB505_B_XXXX0506	3903	6567	2663	6	2683.68	0.2236	41	82
SMP0BB505_B_XXXX0506	4238	14055	9816	6	2683.68	0.2236	82	96
SMP0BB505_B_XXXX0506	4259	13776	9516	6	2683.68	0.2236	80	82
SMP0BB505_B_XXXX0506	5368	14055	8686	6	2683.68	0.2236	72	88
SMP0BB505_B_XXXX0506	7499	14426	6926	6	2683.68	0.2236	81	90
SMP0BB505_B_XXXX0506	9426	12026	2599	6	2683.68	0.2236	75	47
SMP0BB505_B_XXXX0506	14066	14413	346	6	2683.68	0.2236	87	38
SMP00FD5D_BM_XXXX1118	444	8445	8000	24	10764.6	0.223	95	91
SMP00FD5D_BM_XXXX1118	483	11062	10578	24	10764.6	0.223	100	88
SMP00FD5D_BM_XXXX1118	508	14128	13619	24	10764.6	0.223	92	88
SMP00FD5D_BM_XXXX1118	1698	14571	12872	24	10764.6	0.223	89	99
SMP00FD5D_BM_XXXX1118	8775	14529	5753	24	10764.6	0.223	88	95
SMP0BX969_BM_VAL_XXXX0506_	463	15545	15081	48	21537.6	0.2229	99	88
SMP0AA6BD_BM_200_XXXX1006_	495	14336	13840	20	8984.66	0.2226	120	139
SMP00XA7X_BM_XXXX1102	2222	10627	8404	60	27073.4	0.2216	99	76
SMP0BA5A9_B_XXXX0203	1713	15511	13797	25	11288.4	0.2215	94	76
SMP0AF0A5_BM_XXXX1118	522	14568	14045	21	9490.18	0.2213	95	81
SMP00FBB7_BM_XXXX1118	483	11062	10578	19	8600.21	0.2209	90	84
SMP00FBB7_BM_XXXX1118	5444	14338	8893	19	8600.21	0.2209	68	64
SMP00FBB7_BM_XXXX1118	14159	14494	334	19	8600.21	0.2209	96	85
SMP0A05FD_BM_200_XXXX1006_	495	14336	13840	20	9057.33	0.2208	98	141
SMP0B9BB6_BM_VAL_XXXX0506_	512	5452	4939	36	16301.6	0.2208	98	85
SMP000BX5_BM_XXXX0625	492	14243	13750	24	10898.4	0.2202	74	68
SMP0A0A7B_BM_200_XXXX1006_	498	15372	14873	21	9543.45	0.22	122	135
SMP0A0A7B_BM_200_XXXX1006_	1698	13792	12093	21	9543.45	0.22	130	130
SMP0BB505_B_VAL_XXXX0506_	1677	9522	7844	31	14117.4	0.2196	87	95
SMP0BB505_B_VAL_XXXX0506_	4196	10987	6790	31	14117.4	0.2196	95	81
SMP0BB505_B_VAL_XXXX0506_	4259	13776	9516	31	14117.4	0.2196	90	82
SMP0BB505_B_VAL_XXXX0506_	6545	14419	7873	31	14117.4	0.2196	91	90
SMP000B55_BM_XXXX0625	502	14253	13750	21	9567.02	0.2195	81	70
SMP000B55_BM_XXXX0625	1698	15335	13636	21	9567.02	0.2195	73	87
SMP000B55_BM_XXXX0625	4254	14495	10240	21	9567.02	0.2195	91	84
SMP0A0F6A_B_XXXX0203	5368	15335	9966	20	9114.17	0.2194	89	90
SMP0005AB_BM_XXXX0625	478	15479	15000	27	12310.6	0.2193	92	91
SMP005565_B_XXXX0203	495	14336	13840	27	12329.1	0.219	87	92
SMP0BXFD9_B_VAL_XXXX0506_	959	15541	14581	35	15985.3	0.219	96	81
SMP0BXFD9_B_VAL_XXXX0506_	6850	14395	7544	35	15985.3	0.219	93	80
SMP0BXFD9_B_VAL_XXXX0506_	7720	15821	8100	35	15985.3	0.219	88	99
SMP0BXFD9_B_VAL_XXXX0506_	11532	15523	3990	35	15985.3	0.219	89	95
SMP000D5B_BM_XXXX0323	552	13864	13311	21	9599.38	0.2188	97	83
SMP0A7X7F_BM_XXXX1118	381	13855	13473	24	10975	0.2187	71	98
SMP00XBFD_BM_XXXX1103	498	15372	14873	23	10540.1	0.2182	95	87
SMP0BX969_BM_VAL_XXXX0506_	538	14394	13855	47	21537.6	0.2182	97	89
SMP00055X_BM_XXXX0620	498	5307	4808	22	10089.4	0.2181	94	94
SMP00055X_BM_XXXX0620	1105	13846	12740	22	10089.4	0.2181	86	73
SMP00XB90_BM_XXXX1102	14054	14377	322	49	22555.8	0.2172	90	85
SMP00X5AD_BM_XXXX1103	529	13944	13414	18	8319.8	0.2164	85	69
SMP00X5AD_BM_XXXX1103	1105	13846	12740	18	8319.8	0.2164	85	93
SMP00DXAF_BM_1_0_XXXX1005	5368	15335	9966	17	7858.08	0.2163	92	79
SMP0BB0AF_BM_VAL_XXXX0506_	487	5425	4937	21	9721.84	0.216	89	98
SMP0BB0AF_BM_VAL_XXXX0506_	1706	15419	13712	21	9721.84	0.216	95	90
SMP0B0759_B_XXXX0203	498	15372	14873	19	8815.32	0.2155	82	79
SMP0B0759_B_XXXX0203	2247	14529	12281	19	8815.32	0.2155	96	92
SMP005BXX_BM_2_0_XXXX0315	6545	13846	7300	63	29260.5	0.2153	87	92
SMP00FD79_BM_1_0_XXXX1005	14078	14540	461	16	7447.53	0.2148	90	86
SMP000D69_BM_XXXX0628	386	14575	14188	19	8849.2	0.2147	76	90
SMP0B9BB6_BM_VAL_XXXX0506_	1166	13802	12635	35	16301.6	0.2147	86	82
SMP0B9BB6_BM_VAL_XXXX0506_	6335	13999	7663	35	16301.6	0.2147	90	89
SMP00FD5D_BM_XXXX1118	1698	15335	13636	23	10764.6	0.2137	79	79
SMP0BXFD9_B_XXXX0506	458	14807	14348	7	3279.74	0.2134	74	74
SMP0BXFD9_B_XXXX0506	591	14377	13785	7	3279.74	0.2134	91	92
SMP0BXFD9_B_XXXX0506	2251	14807	12555	7	3279.74	0.2134	65	52
SMP0BXFD9_B_XXXX0506	3570	14529	10958	7	3279.74	0.2134	75	97
SMP0BXFD9_B_XXXX0506	4167	15335	11167	7	3279.74	0.2134	89	57
SMP0BXFD9_B_XXXX0506	4220	14807	10586	7	3279.74	0.2134	57	94
SMP0BXFD9_B_XXXX0506	5368	14055	8686	7	3279.74	0.2134	87	61
SMP0BXFD9_B_XXXX0506	5481	14377	8895	7	3279.74	0.2134	92	40
SMP0BXFD9_B_XXXX0506	7720	15821	8100	7	3279.74	0.2134	88	67
SMP0BXFD9_B_XXXX0506	13020	14413	1392	7	3279.74	0.2134	37	88
SMP000B5X_BM_XXXX0625	8471	13449	4977	29	13627.4	0.2128	84	88
SMP0BXFD9_B_VAL_XXXX0506_	591	15581	14989	34	15985.3	0.2127	93	62
SMP0BXFD9_B_VAL_XXXX0506_	11041	12429	1387	34	15985.3	0.2127	96	76
SMP000BBF_BM_XXXX0323	809	15706	14896	22	10349	0.2126	99	100
SMP000D9B_BM_XXXX0625	567	14480	13912	25	11760	0.2126	90	81
SMP0BB505_B_VAL_XXXX0506_	498	14593	14094	30	14117.4	0.2125	88	91
SMP0BB505_B_VAL_XXXX0506_	507	12396	11888	30	14117.4	0.2125	91	92
SMP0BB505_B_VAL_XXXX0506_	3514	14361	10846	30	14117.4	0.2125	99	91
SMP0BB505_B_VAL_XXXX0506_	6840	11136	4295	30	14117.4	0.2125	85	97
SMP0BB9BX_BM_XXXX0506	1241	10846	9604	4	1883.49	0.2124	69	89
SMP0BB9BX_BM_XXXX0506	1714	3741	2026	4	1883.49	0.2124	88	58
SMP0BB9BX_BM_XXXX0506	1714	13779	12064	4	1883.49	0.2124	96	67
SMP0BB9BX_BM_XXXX0506	4106	8776	4669	4	1883.49	0.2124	42	25
SMP0BB9BX_BM_XXXX0506	5444	14529	9084	4	1883.49	0.2124	73	93
SMP0BB9BX_BM_XXXX0506	9081	14529	5447	4	1883.49	0.2124	67	66
SMP0BB9BX_BM_XXXX0506	14528	15382	853	4	1883.49	0.2124	48	48
SMP00X55F_BM_XXXX1103	511	13926	13414	19	8950.84	0.2123	91	77
SMP0005AB_BM_XXXX0625	8471	13449	4977	26	12310.6	0.2112	83	90
SMP0099A5_BM_XXXX1118	14149	14390	240	20	9488.82	0.2108	39	94
SMP0AF0A5_BM_XXXX1118	508	14128	13619	20	9490.18	0.2107	96	89
SMP0A05FD_BM_200_XXXX1006_	526	13939	13412	19	9057.33	0.2098	133	98
SMP0A0A7B_BM_200_XXXX1006_	495	14336	13840	20	9543.45	0.2096	149	135
SMP0A7X7F_BM_XXXX1118	5457	14652	9194	23	10975	0.2096	94	80
SMP00FBB7_BM_XXXX1118	381	13999	13617	18	8600.21	0.2093	70	83
SMP00FBB7_BM_XXXX1118	3570	14529	10958	18	8600.21	0.2093	75	96
SMP00FBB7_BM_XXXX1118	5314	14488	9173	18	8600.21	0.2093	98	80
SMP000B55_BM_XXXX0625	1113	14656	13542	20	9567.02	0.2091	97	82
SMP000B55_BM_XXXX0625	4167	15335	11167	20	9567.02	0.2091	92	90
SMP000B55_BM_XXXX0625	5459	15408	9948	20	9567.02	0.2091	92	86
SMP000B55_BM_XXXX0625	6545	13846	7300	20	9567.02	0.2091	86	67
SMP000B55_BM_XXXX0625	14054	14377	322	20	9567.02	0.2091	86	90
SMP00XBFD_BM_XXXX1103	708	13767	13058	22	10540.1	0.2087	96	87
SMP0BX969_BM_XXXX0506	1677	12080	10402	7	3356.4	0.2086	74	83
SMP0BX969_BM_XXXX0506	1714	15684	13969	7	3356.4	0.2086	95	88
SMP0BX969_BM_XXXX0506	4106	8776	4669	7	3356.4	0.2086	89	88
SMP0B9BB6_BM_VAL_XXXX0506_	516	14368	13851	34	16301.6	0.2086	92	92
SMP0B9BB6_BM_VAL_XXXX0506_	792	9522	8729	34	16301.6	0.2086	92	94
SMP0B9BB6_BM_VAL_XXXX0506_	1713	15511	13797	34	16301.6	0.2086	92	86
SMP0B9BB6_BM_VAL_XXXX0506_	5457	14652	9194	34	16301.6	0.2086	96	86
SMP0A0F6A_B_XXXX0203	529	14145	13615	19	9114.17	0.2085	76	83
SMP0A0F6A_B_XXXX0203	1714	14482	12767	19	9114.17	0.2085	95	79
SMP0A0F6A_B_XXXX0203	2224	13792	11567	19	9114.17	0.2085	90	88
SMP0A0F6A_B_XXXX0203	4106	14529	10422	19	9114.17	0.2085	91	93
SMP0B9BB6_BM_XXXX0506	4197	13306	9108	6	2886.52	0.2079	68	63
SMP0B9BB6_BM_XXXX0506	5368	14055	8686	6	2886.52	0.2079	67	60
SMP0B9BB6_BM_XXXX0506	8471	13449	4977	6	2886.52	0.2079	79	91
SMP0B9BB6_BM_XXXX0506	11044	15335	4290	6	2886.52	0.2079	93	90
SMP0B9BB6_BM_XXXX0506	13314	14351	1036	6	2886.52	0.2079	96	46
SMP0066B6_BM_XXXX1118	502	14253	13750	20	9622.66	0.2078	76	67
SMP0A09AX_BM_200_XXXX1006_	505	8468	7962	19	9150.84	0.2076	143	135
SMP005X75_BM_XXXX0505	6545	13846	7300	18	8686.89	0.2072	91	95
SMP0BXFD9_B_VAL_XXXX0506_	557	14195	13637	33	15985.3	0.2064	94	93
SMP0BXFD9_B_VAL_XXXX0506_	599	14451	13851	33	15985.3	0.2064	95	90
SMP0BXFD9_B_VAL_XXXX0506_	1698	15410	13711	33	15985.3	0.2064	82	90
SMP0AAXD5_BM_200_XXXX1006_	529	13944	13414	20	9695.55	0.2063	130	121
SMP0BB0AF_BM_VAL_XXXX0506_	5443	14636	9192	20	9721.84	0.2057	76	90
SMP0BB0AF_BM_VAL_XXXX0506_	6335	13999	7663	20	9721.84	0.2057	77	69
SMP0BB0AF_BM_VAL_XXXX0506_	14046	14371	324	20	9721.84	0.2057	88	87
SMP0BB505_B_VAL_XXXX0506_	499	14161	13661	29	14117.4	0.2054	93	89
SMP0BB505_B_VAL_XXXX0506_	522	1484	961	29	14117.4	0.2054	100	59
SMP0BB505_B_VAL_XXXX0506_	1113	14656	13542	29	14117.4	0.2054	97	91
SMP0BB505_B_VAL_XXXX0506_	1233	13449	12215	29	14117.4	0.2054	84	90
SMP0BB505_B_VAL_XXXX0506_	1698	15335	13636	29	14117.4	0.2054	96	91
SMP0BB505_B_VAL_XXXX0506_	2332	12099	9766	29	14117.4	0.2054	92	88
SMP0BB505_B_VAL_XXXX0506_	3495	5436	1940	29	14117.4	0.2054	98	91
SMP005BXX_BM_2_0_XXXX0315	495	14336	13840	60	29260.5	0.2051	94	92
SMP00FD5D_BM_XXXX1118	1705	13661	11955	22	10764.6	0.2044	96	91
SMP00X5AD_BM_XXXX1103	487	5425	4937	17	8319.8	0.2043	80	99
SMP0BX969_BM_VAL_XXXX0506_	495	14336	13840	44	21537.6	0.2043	90	91
SMP0B0759_B_XXXX0203	483	14145	13661	18	8815.32	0.2042	86	68
SMP00XB90_BM_XXXX1102	495	14336	13840	46	22555.8	0.2039	90	93
SMP0BA5A9_B_XXXX0203	447	13893	13445	23	11288.4	0.2037	97	96
SMP0BA5A9_B_XXXX0203	5368	15335	9966	23	11288.4	0.2037	96	89
SMP00DXAF_BM_1_0_XXXX1005	2224	13792	11567	16	7858.08	0.2036	60	86
SMP00DXAF_BM_1_0_XXXX1005	3533	14563	11029	16	7858.08	0.2036	95	89
SMP000D69_BM_XXXX0628	1706	15419	13712	18	8849.2	0.2034	89	86
SMP000BX5_BM_XXXX0625	14054	14377	322	22	10898.4	0.2019	91	92
SMP00DBXA_B_XXXX0203	481	14223	13741	22	10897.6	0.2019	94	67
SMP00FD79_BM_1_0_XXXX1005	14054	15335	1280	15	7447.53	0.2014	86	72
SMP009F9D_BM_XXXX1021	6545	13846	7300	26	12931.3	0.2011	91	84
SMP00X05X_BM_XXXX1021	3688	11763	8074	18	8963.27	0.2008	93	71
SMP00X05X_BM_XXXX1021	8471	13449	4977	18	8963.27	0.2008	86	84
SMP0A7X7F_BM_XXXX1118	497	15530	15032	22	10975	0.2005	97	89
SMP0A7X7F_BM_XXXX1118	3533	14563	11029	22	10975	0.2005	94	90
SMP0055DA_BM_XXXX0505	14054	14377	322	27	13475.4	0.2004	89	94
SMP00X55X_BM_XXXX1103	511	13926	13414	15	7484.22	0.2004	67	90
SMP00X55X_BM_XXXX1103	541	8948	8406	15	7484.22	0.2004	91	89
SMP0099A5_BM_XXXX1118	563	14539	13975	19	9488.82	0.2002	97	87
SMP0099A5_BM_XXXX1118	5368	15335	9966	19	9488.82	0.2002	95	87
SMP0AF0A5_BM_XXXX1118	467	14122	13654	19	9490.18	0.2002	95	88
SMP0AF0A5_BM_XXXX1118	481	14223	13741	19	9490.18	0.2002	87	67
SMP0BXFD9_B_VAL_XXXX0506_	513	15507	14993	32	15985.3	0.2002	71	69
SMP0BXFD9_B_VAL_XXXX0506_	591	14377	13785	32	15985.3	0.2002	91	92
SMP0BXFD9_B_VAL_XXXX0506_	4015	15540	11524	32	15985.3	0.2002	96	91
SMP0BXFD9_B_VAL_XXXX0506_	4382	14807	10424	32	15985.3	0.2002	83	92
SMP0BXFD9_B_VAL_XXXX0506_	13062	14819	1756	32	15985.3	0.2002	99	90
SMP0BX969_BM_VAL_XXXX0506_	1706	15419	13712	43	21537.6	0.1997	99	86
SMP000B55_BM_XXXX0625	483	11062	10578	19	9567.02	0.1986	97	89
SMP000B55_BM_XXXX0625	561	14634	14072	19	9567.02	0.1986	99	89
SMP000B55_BM_XXXX0625	2224	13792	11567	19	9567.02	0.1986	94	81
SMP000B55_BM_XXXX0625	4106	14529	10422	19	9567.02	0.1986	92	85
SMP000B55_BM_XXXX0625	5368	15335	9966	19	9567.02	0.1986	82	89
SMP000B55_BM_XXXX0625	9215	12932	3716	19	9567.02	0.1986	97	90
SMP0BB505_B_VAL_XXXX0506_	505	14347	13841	28	14117.4	0.1983	89	87
SMP0BB505_B_VAL_XXXX0506_	1240	14409	13168	28	14117.4	0.1983	89	92
SMP000B5X_BM_XXXX0625	5457	14652	9194	27	13627.4	0.1981	95	86
SMP00FBB7_BM_XXXX1118	3603	14654	11050	17	8600.21	0.1977	77	93
SMP0A0F6A_B_XXXX0203	563	14539	13975	18	9114.17	0.1975	95	92
SMP0A09AX_BM_200_XXXX1006_	498	15372	14873	18	9150.84	0.1967	146	116
SMP0B9BB6_BM_VAL_XXXX0506_	481	14223	13741	32	16301.6	0.1963	95	84
SMP0B9BB6_BM_VAL_XXXX0506_	3516	5331	1814	32	16301.6	0.1963	98	79
SMP0AAXD5_BM_200_XXXX1006_	14003	14390	386	19	9695.55	0.196	132	136
SMP005X75_BM_XXXX0505	529	13944	13414	17	8686.89	0.1957	86	68
SMP005X75_BM_XXXX0505	14003	14390	386	17	8686.89	0.1957	44	92
SMP0BB0AF_BM_VAL_XXXX0506_	463	15545	15081	19	9721.84	0.1954	99	83
SMP0BB0AF_BM_VAL_XXXX0506_	731	13792	13060	19	9721.84	0.1954	85	83
SMP0BB0AF_BM_VAL_XXXX0506_	5002	14767	9764	19	9721.84	0.1954	93	98
SMP00FD5D_BM_XXXX1118	499	14161	13661	21	10764.6	0.1951	94	85
SMP00FD5D_BM_XXXX1118	1693	14647	12953	21	10764.6	0.1951	94	88
SMP00FD5D_BM_XXXX1118	1698	13683	11984	21	10764.6	0.1951	84	86
SMP0BA5A9_B_XXXX0203	1698	14055	12356	22	11288.4	0.1949	87	89
SMP0BA5A9_B_XXXX0203	4254	10876	6621	22	11288.4	0.1949	97	98
SMP0005AD_BM_XXXX0625	495	14336	13840	28	14418.1	0.1942	90	91
SMP000D5D_BM_XXXX0302	8471	13449	4977	21	10822.2	0.194	79	85
SMP000D5D_BM_XXXX0302	14054	14377	322	21	10822.2	0.194	86	45
SMP0BXFD9_B_VAL_XXXX0506_	714	13773	13058	31	15985.3	0.1939	96	74
SMP0BXFD9_B_VAL_XXXX0506_	1105	3598	2492	31	15985.3	0.1939	88	68
SMP0BXFD9_B_VAL_XXXX0506_	3470	14401	10930	31	15985.3	0.1939	74	84
SMP0BXFD9_B_VAL_XXXX0506_	3519	13792	10272	31	15985.3	0.1939	86	69
SMP0BXFD9_B_VAL_XXXX0506_	5440	15536	10095	31	15985.3	0.1939	73	83
SMP0005D9_BM_XXXX0628	401	15826	15424	18	9291.91	0.1937	80	76
SMP000706_BM_XXXX0505	14054	14377	322	22	11374.9	0.1934	92	59
SMP0AADX7_BM_XXXX1118	512	14561	14048	19	9823.75	0.1934	90	77
SMP0007D7_BM_XXXX0505	6545	13846	7300	25	12939.7	0.1932	90	88
SMP0B0759_B_XXXX0203	381	13999	13617	17	8815.32	0.1928	61	95
SMP0B0759_B_XXXX0203	2224	13792	11567	17	8815.32	0.1928	92	77
SMP0B0759_B_XXXX0203	13660	15418	1757	17	8815.32	0.1928	86	87
SMP000BX5_BM_XXXX0625	4254	14495	10240	21	10898.4	0.1927	91	74
SMP005X66_BM_XXXX0505	8471	13449	4977	22	11426.2	0.1925	81	95
SMP00X5AD_BM_XXXX1103	6335	13999	7663	16	8319.8	0.1923	87	89
SMP005X79_BM_XXXX0505	511	13926	13414	18	9365.92	0.1922	73	86
SMP005X79_BM_XXXX0505	529	13944	13414	18	9365.92	0.1922	87	73
SMP005X79_BM_XXXX0505	14054	14377	322	18	9365.92	0.1922	87	59
SMP0A7X7F_BM_XXXX1118	488	10837	10348	21	10975	0.1913	90	73
SMP0A7X7F_BM_XXXX1118	498	14775	14276	21	10975	0.1913	99	75
SMP0A7X7F_BM_XXXX1118	502	14253	13750	21	10975	0.1913	84	85
SMP0BB505_B_VAL_XXXX0506_	1693	14647	12953	27	14117.4	0.1913	91	88
SMP0BB505_B_VAL_XXXX0506_	5308	5453	144	27	14117.4	0.1913	96	90
SMP0BB505_B_VAL_XXXX0506_	6452	15543	9090	27	14117.4	0.1913	100	85
SMP0BB505_B_VAL_XXXX0506_	10846	14339	3492	27	14117.4	0.1913	99	88
SMP0BB505_B_VAL_XXXX0506_	14054	14377	322	27	14117.4	0.1913	87	92
SMP00DXAF_BM_1_0_XXXX1005	4106	14529	10422	15	7858.08	0.1909	91	93
SMP000B5X_BM_XXXX0625	498	14813	14314	26	13627.4	0.1908	95	90
SMP0AF05D_B_XXXX0506	6335	13999	7663	5	2623.98	0.1906	70	54
SMP0BX969_BM_VAL_XXXX0506_	495	10844	10348	41	21537.6	0.1904	92	84
SMP0BX969_BM_VAL_XXXX0506_	513	15507	14993	41	21537.6	0.1904	94	88
SMP0B9BB6_BM_VAL_XXXX0506_	3802	15415	11612	31	16301.6	0.1902	98	85
SMP0B9BB6_BM_VAL_XXXX0506_	4022	15548	11525	31	16301.6	0.1902	98	86
SMP0AF05D_B_VAL_XXXX0506_	522	13939	13416	27	14209.1	0.19	95	88
SMP00XBFD_BM_XXXX1103	498	14118	13619	20	10540.1	0.1898	99	94
SMP00X05X_BM_XXXX1021	3516	5331	1814	17	8963.27	0.1897	98	82
SMP0AF0A5_BM_XXXX1118	502	14253	13750	18	9490.18	0.1897	74	82
SMP00X66D_BM_1_0_XXXX0316	511	13926	13414	49	25958.8	0.1888	81	89
SMP006DDA_B_XXXX0203	14003	14771	767	18	9536.42	0.1887	76	95
SMP0A0A7B_BM_200_XXXX1006_	14054	14377	322	18	9543.45	0.1886	139	97
SMP00X96F_BM_XXXX0315	3688	11763	8074	48	25470.5	0.1885	98	82
SMP00055X_BM_XXXX0620	6335	13999	7663	19	10089.4	0.1883	76	80
SMP000B55_BM_XXXX0625	488	1123	634	18	9567.02	0.1881	100	67
SMP000B55_BM_XXXX0625	511	13926	13414	18	9567.02	0.1881	75	65
SMP000B55_BM_XXXX0625	1127	13868	12740	18	9567.02	0.1881	93	85
SMP000B55_BM_XXXX0625	5066	15605	10538	18	9567.02	0.1881	96	79
SMP000B55_BM_XXXX0625	6335	13999	7663	18	9567.02	0.1881	93	89
SMP000B55_BM_XXXX0625	14054	15335	1280	18	9567.02	0.1881	90	88
SMP00FD79_BM_1_0_XXXX1005	518	12351	11832	14	7447.53	0.188	96	91
SMP00FD79_BM_1_0_XXXX1005	3519	13792	10272	14	7447.53	0.188	77	85
SMP00FD79_BM_1_0_XXXX1005	5368	14055	8686	14	7447.53	0.188	91	68
SMP0BXFD9_B_VAL_XXXX0506_	502	14253	13750	30	15985.3	0.1877	85	74
SMP0BXFD9_B_VAL_XXXX0506_	1113	14656	13542	30	15985.3	0.1877	97	88
SMP0BXFD9_B_VAL_XXXX0506_	1698	15335	13636	30	15985.3	0.1877	96	90
SMP0BXFD9_B_VAL_XXXX0506_	3789	14807	11017	30	15985.3	0.1877	91	88
SMP0BXFD9_B_VAL_XXXX0506_	4135	4248	112	30	15985.3	0.1877	94	83
SMP0BXFD9_B_VAL_XXXX0506_	5443	14636	9192	30	15985.3	0.1877	85	90
SMP0005AD_BM_XXXX0625	529	13944	13414	27	14418.1	0.1873	86	75
SMP00X55X_BM_XXXX1103	537	15530	14992	14	7484.22	0.1871	96	83
SMP00X55X_BM_XXXX1103	1105	13846	12740	14	7484.22	0.1871	94	80
SMP0066B6_BM_XXXX1118	498	14593	14094	18	9622.66	0.1871	97	87
SMP0066B6_BM_XXXX1118	1714	14482	12767	18	9622.66	0.1871	63	83
SMP0A0F6A_B_XXXX0203	469	10630	10160	17	9114.17	0.1865	82	82
SMP0A0F6A_B_XXXX0203	498	14593	14094	17	9114.17	0.1865	93	90
SMP0A0F6A_B_XXXX0203	4185	8468	4282	17	9114.17	0.1865	86	83
SMP0A0F6A_B_XXXX0203	5368	14055	8686	17	9114.17	0.1865	88	89
SMP0A0F6A_B_XXXX0203	10954	13789	2834	17	9114.17	0.1865	92	75
SMP0BB505_B_XXXX0506	1127	13868	12740	5	2683.68	0.1863	95	55
SMP0BB505_B_XXXX0506	3789	14807	11017	5	2683.68	0.1863	51	50
SMP0BB505_B_XXXX0506	4106	14529	10422	5	2683.68	0.1863	92	66
SMP0BB505_B_XXXX0506	4167	14529	10361	5	2683.68	0.1863	67	50
SMP0BB505_B_XXXX0506	4238	14377	10138	5	2683.68	0.1863	46	85
SMP0BB505_B_XXXX0506	4382	14807	10424	5	2683.68	0.1863	52	94
SMP0BB505_B_XXXX0506	4537	14390	9852	5	2683.68	0.1863	57	44
SMP0BB505_B_XXXX0506	5368	15335	9966	5	2683.68	0.1863	91	62
SMP0BB505_B_XXXX0506	5481	14314	8832	5	2683.68	0.1863	80	34
SMP0BB505_B_XXXX0506	6545	14419	7873	5	2683.68	0.1863	62	89
SMP0BB505_B_XXXX0506	6556	9427	2870	5	2683.68	0.1863	71	79
SMP0BB505_B_XXXX0506	6840	11136	4295	5	2683.68	0.1863	30	42
SMP0BB505_B_XXXX0506	7366	12360	4993	5	2683.68	0.1863	56	89
SMP0BB505_B_XXXX0506	8471	14529	6057	5	2683.68	0.1863	47	95
SMP0BB505_B_XXXX0506	8679	14226	5546	5	2683.68	0.1863	78	46
SMP0BB505_B_XXXX0506	9081	14529	5447	5	2683.68	0.1863	74	82
SMP0BB505_B_XXXX0506	9189	13653	4463	5	2683.68	0.1863	93	74
SMP0BB505_B_XXXX0506	11532	14150	2617	5	2683.68	0.1863	52	82
SMP0BB505_B_XXXX0506	13079	15548	2468	5	2683.68	0.1863	87	58
SMP0BB505_B_XXXX0506	13845	14413	567	5	2683.68	0.1863	72	64
SMP00FBB7_BM_XXXX1118	381	13855	13473	16	8600.21	0.186	72	89
SMP00FBB7_BM_XXXX1118	440	14538	14097	16	8600.21	0.186	79	89
SMP00FBB7_BM_XXXX1118	495	14336	13840	16	8600.21	0.186	79	90
SMP00FBB7_BM_XXXX1118	511	13926	13414	16	8600.21	0.186	81	89
SMP0BA5A9_B_XXXX0203	381	13855	13473	21	11288.4	0.186	68	87
SMP0BA5A9_B_XXXX0203	463	15545	15081	21	11288.4	0.186	97	86
SMP0BA5A9_B_XXXX0203	1714	14482	12767	21	11288.4	0.186	97	87
SMP0BA5A9_B_XXXX0203	3210	14649	11438	21	11288.4	0.186	88	87
SMP00FD5D_BM_XXXX1118	471	15664	15192	20	10764.6	0.1858	86	90
SMP00FD5D_BM_XXXX1118	1714	14482	12767	20	10764.6	0.1858	85	89
SMP00FD5D_BM_XXXX1118	3533	14563	11029	20	10764.6	0.1858	79	92
SMP00FD5D_BM_XXXX1118	5457	14652	9194	20	10764.6	0.1858	89	88
SMP0A09AX_BM_200_XXXX1006_	8471	14377	5905	17	9150.84	0.1858	129	66
SMP0BX969_BM_VAL_XXXX0506_	539	14635	14095	40	21537.6	0.1857	98	86
SMP0BX969_BM_VAL_XXXX0506_	5368	15335	9966	40	21537.6	0.1857	81	90
SMP009F9D_BM_XXXX1021	513	15507	14993	24	12931.3	0.1856	76	92
SMP0055DA_BM_XXXX0505	1533	3494	1960	25	13475.4	0.1855	71	98
SMP0BB0AF_BM_VAL_XXXX0506_	467	14122	13654	18	9721.84	0.1852	95	83
SMP0BB0AF_BM_VAL_XXXX0506_	516	14368	13851	18	9721.84	0.1852	82	90
SMP0BB0AF_BM_VAL_XXXX0506_	522	5470	4947	18	9721.84	0.1852	99	55
SMP0BB0AF_BM_VAL_XXXX0506_	14054	14377	322	18	9721.84	0.1852	92	86
SMP00X5D9_BM_XXXX1103	6335	13999	7663	21	11363.9	0.1848	93	73
SMP00X5D9_BM_XXXX1103	14046	14371	324	21	11363.9	0.1848	95	88
SMP000DBB_BM_XXXX0302	2222	10627	8404	18	9774.19	0.1842	94	86
SMP00X5DF_BM_XXXX0315	8471	13449	4977	58	31486	0.1842	87	94
SMP0BB505_B_VAL_XXXX0506_	512	5452	4939	26	14117.4	0.1842	100	83
SMP0BB505_B_VAL_XXXX0506_	512	8921	8408	26	14117.4	0.1842	80	98
SMP0BB505_B_VAL_XXXX0506_	790	15516	14725	26	14117.4	0.1842	86	94
SMP0BB505_B_VAL_XXXX0506_	3789	14807	11017	26	14117.4	0.1842	83	90
SMP0BB505_B_VAL_XXXX0506_	4106	14529	10422	26	14117.4	0.1842	94	92
SMP0BB505_B_VAL_XXXX0506_	9426	12026	2599	26	14117.4	0.1842	95	76
SMP0BB505_B_VAL_XXXX0506_	9440	14083	4642	26	14117.4	0.1842	94	84
SMP0BB505_B_VAL_XXXX0506_	14346	14821	474	26	14117.4	0.1842	93	88
SMP0B9BB6_BM_VAL_XXXX0506_	491	14584	14092	30	16301.6	0.184	97	87
SMP0B9BB6_BM_VAL_XXXX0506_	6468	15600	9131	30	16301.6	0.184	97	84
SMP000B5X_BM_XXXX0625	567	14480	13912	25	13627.4	0.1835	94	88
SMP000B5X_BM_XXXX0625	3688	11763	8074	25	13627.4	0.1835	96	80
SMP0BXFD9_B_XXXX0506	381	13999	13617	6	3279.74	0.1829	63	63
SMP0BXFD9_B_XXXX0506	1241	14815	13573	6	3279.74	0.1829	79	60
SMP0BXFD9_B_XXXX0506	1241	15548	14306	6	3279.74	0.1829	84	77
SMP0BXFD9_B_XXXX0506	1698	14055	12356	6	3279.74	0.1829	95	45
SMP0BXFD9_B_XXXX0506	3321	15335	12013	6	3279.74	0.1829	76	79
SMP0BXFD9_B_XXXX0506	3321	15527	12205	6	3279.74	0.1829	70	65
SMP0BXFD9_B_XXXX0506	3470	14401	10930	6	3279.74	0.1829	70	54
SMP0BXFD9_B_XXXX0506	4197	14654	10456	6	3279.74	0.1829	83	89
SMP0BXFD9_B_XXXX0506	5002	14767	9764	6	3279.74	0.1829	97	99
SMP0BXFD9_B_XXXX0506	5128	10987	5858	6	3279.74	0.1829	95	53
SMP0BXFD9_B_XXXX0506	5348	13855	8506	6	3279.74	0.1829	89	61
SMP0BXFD9_B_XXXX0506	5444	14807	9362	6	3279.74	0.1829	83	90
SMP0BXFD9_B_XXXX0506	7816	14807	6990	6	3279.74	0.1829	56	48
SMP0BXFD9_B_XXXX0506	8624	14055	5430	6	3279.74	0.1829	52	75
SMP0BXFD9_B_XXXX0506	9426	12026	2599	6	3279.74	0.1829	76	37
SMP0BXFD9_B_XXXX0506	14003	15681	1677	6	3279.74	0.1829	49	90
SMP0A7X7F_BM_XXXX1118	1698	15335	13636	20	10975	0.1822	89	85
SMP0A7X7F_BM_XXXX1118	1706	15419	13712	20	10975	0.1822	98	78
SMP00XB90_BM_XXXX1102	529	13944	13414	41	22555.8	0.1818	87	73
SMP005XD6_BM_1_0_XXXX0505	4352	15773	11420	23	12661.1	0.1817	98	91
SMP0B0759_B_XXXX0203	483	11062	10578	16	8815.32	0.1815	96	85
SMP0B0759_B_XXXX0203	3519	13792	10272	16	8815.32	0.1815	82	81
SMP0B0759_B_XXXX0203	5368	14055	8686	16	8815.32	0.1815	87	64
SMP0BXFD9_B_VAL_XXXX0506_	1706	15419	13712	29	15985.3	0.1814	97	81
SMP00X66D_BM_1_0_XXXX0316	522	13939	13416	47	25958.8	0.1811	97	88
SMP0BX969_BM_VAL_XXXX0506_	537	14774	14236	39	21537.6	0.1811	100	90
SMP0BX969_BM_VAL_XXXX0506_	4106	14529	10422	39	21537.6	0.1811	89	88
SMP000X7D_BM_XXXX0625	522	13939	13416	22	12154.8	0.181	81	89
SMP00X5DF_BM_XXXX0315	14046	14371	324	57	31486	0.181	90	88
SMP0075XD_BM_XXXX1118	5213	14529	9315	18	9950.12	0.1809	46	90
SMP000D69_BM_XXXX0628	1113	14656	13542	16	8849.2	0.1808	92	87
SMP000D69_BM_XXXX0628	3515	15413	11897	16	8849.2	0.1808	96	92
SMP0005AD_BM_XXXX0625	3688	11763	8074	26	14418.1	0.1803	98	83
SMP0005AD_BM_XXXX0625	14046	14371	324	26	14418.1	0.1803	85	85
SMP0005AD_BM_XXXX0625	14054	14377	322	26	14418.1	0.1803	89	72
SMP00XBFD_BM_XXXX1103	5368	14055	8686	19	10540.1	0.1803	92	94
SMP00X5AD_BM_XXXX1103	14054	14377	322	15	8319.8	0.1803	90	86
SMP005BXX_BM_1_0_XXXX0302	495	14336	13840	19	10551	0.1801	85	87
SMP005BXX_BM_1_0_XXXX0302	8471	13449	4977	19	10551	0.1801	84	95
SMP005BXX_BM_1_0_XXXX0302	14054	14377	322	19	10551	0.1801	88	92
SMP00XB9A_BM_XXXX1102	14046	14371	324	48	26777.2	0.1793	78	78
SMP0099A5_BM_XXXX1118	557	14195	13637	17	9488.82	0.1792	79	92
SMP0AF0A5_BM_XXXX1118	463	15545	15081	17	9490.18	0.1791	99	81
SMP00X55F_BM_XXXX1103	5457	14652	9194	16	8950.84	0.1788	90	89
SMP00X55F_BM_XXXX1103	14054	14377	322	16	8950.84	0.1788	90	95
SMP0BX969_BM_XXXX0506	1698	15335	13636	6	3356.4	0.1788	92	61
SMP0005AB_BM_XXXX0625	14054	14377	322	22	12310.6	0.1787	90	95
SMP000D9B_BM_XXXX0625	488	13545	13056	21	11760	0.1786	100	97
SMP00DXAF_BM_1_0_XXXX1005	1698	14055	12356	14	7858.08	0.1782	80	94
SMP00DXAF_BM_1_0_XXXX1005	1714	14482	12767	14	7858.08	0.1782	94	86
SMP0A0A7B_BM_200_XXXX1006_	522	13939	13416	17	9543.45	0.1781	121	114
SMP0AA6BD_BM_200_XXXX1006_	513	15507	14993	16	8984.66	0.1781	117	139
SMP0AA6BD_BM_200_XXXX1006_	14054	14377	322	16	8984.66	0.1781	133	57
SMP009F9D_BM_XXXX1021	8471	13449	4977	23	12931.3	0.1779	76	90
SMP0B9BB6_BM_VAL_XXXX0506_	502	14253	13750	29	16301.6	0.1779	86	81
SMP00X5X7_BM_XXXX1103	495	14336	13840	19	10689	0.1778	96	93
SMP00X5X7_BM_XXXX1103	3704	11771	8066	19	10689	0.1778	94	82
SMP00X5X7_BM_XXXX1103	5457	14652	9194	19	10689	0.1778	94	86
SMP000B55_BM_XXXX0625	488	13941	13452	17	9567.02	0.1777	100	93
SMP000B55_BM_XXXX0625	1713	15511	13797	17	9567.02	0.1777	92	88
SMP005BXX_BM_2_0_XXXX0315	14054	14377	322	52	29260.5	0.1777	91	92
SMP0BA5A9_B_XXXX0203	959	14529	13569	20	11288.4	0.1772	78	95
SMP000D5B_BM_XXXX0323	510	14378	13867	17	9599.38	0.1771	91	78
SMP0BB505_B_VAL_XXXX0506_	488	15363	14874	25	14117.4	0.1771	99	72
SMP0BB505_B_VAL_XXXX0506_	497	15530	15032	25	14117.4	0.1771	79	91
SMP0BB505_B_VAL_XXXX0506_	498	14775	14276	25	14117.4	0.1771	96	71
SMP0BB505_B_VAL_XXXX0506_	2402	13866	11463	25	14117.4	0.1771	99	88
SMP0BB505_B_VAL_XXXX0506_	4167	15335	11167	25	14117.4	0.1771	89	87
SMP0BB505_B_VAL_XXXX0506_	4909	14055	9145	25	14117.4	0.1771	87	71
SMP0BB505_B_VAL_XXXX0506_	6843	14388	7544	25	14117.4	0.1771	77	83
SMP0BB505_B_VAL_XXXX0506_	7747	15850	8102	25	14117.4	0.1771	93	78
SMP0A05FD_BM_200_XXXX1006_	6545	13846	7300	16	9057.33	0.1767	141	133
SMP00FD5D_BM_XXXX1118	470	13773	13302	19	10764.6	0.1765	77	93
SMP00FD5D_BM_XXXX1118	507	12396	11888	19	10764.6	0.1765	95	85
SMP00FD5D_BM_XXXX1118	510	14378	13867	19	10764.6	0.1765	100	66
SMP00FD5D_BM_XXXX1118	3802	15415	11612	19	10764.6	0.1765	98	84
SMP00FD5D_BM_XXXX1118	12363	13999	1635	19	10764.6	0.1765	88	83
SMP0BX969_BM_VAL_XXXX0506_	478	15479	15000	38	21537.6	0.1764	96	88
SMP0BX969_BM_VAL_XXXX0506_	1693	14647	12953	38	21537.6	0.1764	97	87
SMP00X5D9_BM_XXXX1103	14054	14377	322	20	11363.9	0.176	87	86
SMP0A0F6A_B_XXXX0203	381	13855	13473	16	9114.17	0.1756	67	92
SMP0A0F6A_B_XXXX0203	1698	13683	11984	16	9114.17	0.1756	88	89
SMP0BXFD9_B_VAL_XXXX0506_	488	14623	14134	28	15985.3	0.1752	94	99
SMP0BXFD9_B_VAL_XXXX0506_	544	10983	10438	28	15985.3	0.1752	97	82
SMP0BXFD9_B_VAL_XXXX0506_	731	3520	2788	28	15985.3	0.1752	85	86
SMP0BXFD9_B_VAL_XXXX0506_	966	15548	14581	28	15985.3	0.1752	83	71
SMP0BXFD9_B_VAL_XXXX0506_	1240	14409	13168	28	15985.3	0.1752	94	85
SMP0BXFD9_B_VAL_XXXX0506_	1707	10970	9262	28	15985.3	0.1752	96	90
SMP0BXFD9_B_VAL_XXXX0506_	3802	15415	11612	28	15985.3	0.1752	95	83
SMP0BXFD9_B_VAL_XXXX0506_	5435	14623	9187	28	15985.3	0.1752	88	88
SMP0BXFD9_B_VAL_XXXX0506_	12103	14413	2309	28	15985.3	0.1752	81	96
SMP00FD79_BM_1_0_XXXX1005	505	14554	14048	13	7447.53	0.1746	69	75
SMP00FD79_BM_1_0_XXXX1005	1698	15410	13711	13	7447.53	0.1746	91	72
SMP00FD79_BM_1_0_XXXX1005	3603	14654	11050	13	7447.53	0.1746	91	89
SMP00FD79_BM_1_0_XXXX1005	13305	14568	1262	13	7447.53	0.1746	89	86
SMP00FBB7_BM_XXXX1118	2224	13855	11630	15	8600.21	0.1744	95	80
SMP000BX5_BM_XXXX0625	6329	13994	7664	19	10898.4	0.1743	73	90
SMP00X55X_BM_XXXX1103	6335	13999	7663	13	7484.22	0.1737	93	95
SMP00X55X_BM_XXXX1103	6545	13846	7300	13	7484.22	0.1737	86	94
SMP00X55X_BM_XXXX1103	7816	14807	6990	13	7484.22	0.1737	87	77
SMP0B9BB6_BM_XXXX0506	792	1678	885	5	2886.52	0.1732	92	49
SMP0B9BB6_BM_XXXX0506	1698	15410	13711	5	2886.52	0.1732	88	65
SMP0B9BB6_BM_XXXX0506	2513	14055	11541	5	2886.52	0.1732	94	95
SMP0B9BB6_BM_XXXX0506	4167	15382	11214	5	2886.52	0.1732	70	71
SMP0AADX7_BM_XXXX1118	1698	13792	12093	17	9823.75	0.1731	90	97
SMP0A7X7F_BM_XXXX1118	14149	14390	240	19	10975	0.1731	76	83
SMP00XB90_BM_XXXX1102	6335	13999	7663	39	22555.8	0.1729	89	85
SMP00X0DA_BM_XXXX1021	3456	14387	10930	23	13326.6	0.1726	93	92
SMP0005D9_BM_XXXX0628	447	15568	15120	16	9291.91	0.1722	91	94
SMP0005D9_BM_XXXX0628	644	15910	15265	16	9291.91	0.1722	98	86
SMP0B9BB6_BM_VAL_XXXX0506_	503	8907	8403	28	16301.6	0.1718	91	91
SMP0B9BB6_BM_VAL_XXXX0506_	4259	13776	9516	28	16301.6	0.1718	97	84
SMP0B9BB6_BM_VAL_XXXX0506_	5435	14623	9187	28	16301.6	0.1718	92	89
SMP0BX969_BM_VAL_XXXX0506_	436	8767	8330	37	21537.6	0.1718	76	83
SMP0BX969_BM_VAL_XXXX0506_	483	11062	10578	37	21537.6	0.1718	100	88
SMP0BX969_BM_VAL_XXXX0506_	508	14128	13619	37	21537.6	0.1718	94	87
SMP0BX969_BM_VAL_XXXX0506_	567	14480	13912	37	21537.6	0.1718	99	85
SMP005BXX_BM_1_0_XXXX0302	6545	13846	7300	18	10551	0.1706	88	83
SMP0B0759_B_XXXX0203	1698	15410	13711	15	8815.32	0.1702	88	93
SMP0AAA55_BM_XXXX0225	931	9789	8857	13	7636.85	0.1702	91	92
SMP000D9B_BM_XXXX0625	1698	15335	13636	20	11760	0.1701	93	89
SMP0BB505_B_VAL_XXXX0506_	487	5425	4937	24	14117.4	0.17	84	89
SMP0BB505_B_VAL_XXXX0506_	1706	15419	13712	24	14117.4	0.17	79	90
SMP0BB505_B_VAL_XXXX0506_	2430	14077	11646	24	14117.4	0.17	97	88
SMP0BB505_B_VAL_XXXX0506_	3321	15527	12205	24	14117.4	0.17	90	86
SMP0BB505_B_VAL_XXXX0506_	3574	10956	7381	24	14117.4	0.17	90	89
SMP0BB505_B_VAL_XXXX0506_	7720	15821	8100	24	14117.4	0.17	82	95
SMP0BB505_B_VAL_XXXX0506_	10629	15545	4915	24	14117.4	0.17	98	71
SMP0BB505_B_VAL_XXXX0506_	12103	14413	2309	24	14117.4	0.17	79	91
SMP0BXFD9_B_VAL_XXXX0506_	5442	14346	8903	27	15985.3	0.1689	100	71
SMP0BXFD9_B_VAL_XXXX0506_	5464	7819	2354	27	15985.3	0.1689	99	88
SMP000B5X_BM_XXXX0625	478	15479	15000	23	13627.4	0.1688	91	90
SMP000B5X_BM_XXXX0625	1706	15419	13712	23	13627.4	0.1688	96	85
SMP00055X_BM_XXXX0620	511	13926	13414	17	10089.4	0.1685	68	66
SMP00055X_BM_XXXX0620	6329	13994	7664	17	10089.4	0.1685	81	94
SMP00055X_BM_XXXX0620	6529	13830	7300	17	10089.4	0.1685	100	96
SMP00XB90_BM_XXXX1102	9440	14083	4642	38	22555.8	0.1685	88	80
SMP00XB90_BM_XXXX1102	14034	14359	324	38	22555.8	0.1685	79	93
SMP00X5X7_BM_XXXX1103	6335	13999	7663	18	10689	0.1684	93	87
SMP00X5AD_BM_XXXX1103	3333	13993	10659	14	8319.8	0.1683	91	88
SMP00X5AD_BM_XXXX1103	3499	7797	4297	14	8319.8	0.1683	77	79
SMP0BA5A9_B_XXXX0203	447	10823	10375	19	11288.4	0.1683	83	82
SMP0BA5A9_B_XXXX0203	488	13778	13289	19	11288.4	0.1683	93	91
SMP0BA5A9_B_XXXX0203	1692	14523	12830	19	11288.4	0.1683	97	86
SMP0BA5A9_B_XXXX0203	1698	15335	13636	19	11288.4	0.1683	96	85
SMP006DDA_B_XXXX0203	10852	14366	3513	16	9536.42	0.1678	99	90
SMP0A0A7B_BM_200_XXXX1006_	1105	13846	12740	16	9543.45	0.1677	136	110
SMP00X05X_BM_XXXX1021	14054	14377	322	15	8963.27	0.1673	90	79
SMP000B55_BM_XXXX0625	444	8379	7934	16	9567.02	0.1672	96	82
SMP000B55_BM_XXXX0625	1105	13846	12740	16	9567.02	0.1672	87	69
SMP000B55_BM_XXXX0625	3802	15415	11612	16	9567.02	0.1672	98	66
SMP00X5D9_BM_XXXX1103	505	2840	2334	19	11363.9	0.1672	96	66
SMP00X5D9_BM_XXXX1103	529	13944	13414	19	11363.9	0.1672	85	71
SMP00FD5D_BM_XXXX1118	480	14575	14094	18	10764.6	0.1672	93	89
SMP0BX969_BM_VAL_XXXX0506_	506	14822	14315	36	21537.6	0.1671	97	91
SMP0BX969_BM_VAL_XXXX0506_	1692	14523	12830	36	21537.6	0.1671	90	84
SMP0AA6BD_BM_200_XXXX1006_	6335	13999	7663	15	8984.66	0.167	125	112
SMP000D5D_BM_XXXX0302	529	13944	13414	18	10822.2	0.1663	87	74
SMP0066B6_BM_XXXX1118	2224	13792	11567	16	9622.66	0.1663	83	83
SMP0A05FD_BM_200_XXXX1006_	7816	14807	6990	15	9057.33	0.1656	105	103
SMP0B9BB6_BM_VAL_XXXX0506_	3490	10944	7453	27	16301.6	0.1656	95	84
SMP0B9BB6_BM_VAL_XXXX0506_	6329	13994	7664	27	16301.6	0.1656	85	95
SMP00DXAF_BM_1_0_XXXX1005	5368	14413	9044	13	7858.08	0.1654	90	73
SMP000BX5_BM_XXXX0625	8471	13449	4977	18	10898.4	0.1652	78	93
SMP00X5DF_BM_XXXX0315	6545	13846	7300	52	31486	0.1652	91	96
SMP00X96F_BM_XXXX0315	14066	14413	346	42	25470.5	0.1649	81	96
SMP0A0F6A_B_XXXX0203	498	13681	13182	15	9114.17	0.1646	95	59
SMP0A0F6A_B_XXXX0203	10968	13855	2886	15	9114.17	0.1646	93	73
SMP0A0F6A_B_XXXX0203	14054	14377	322	15	9114.17	0.1646	86	90
SMP0BB0AF_BM_VAL_XXXX0506_	498	13133	12634	16	9721.84	0.1646	98	91
SMP0BB0AF_BM_VAL_XXXX0506_	1241	15548	14306	16	9721.84	0.1646	92	79
SMP0BB0AF_BM_VAL_XXXX0506_	1713	15511	13797	16	9721.84	0.1646	94	85
SMP0BB0AF_BM_VAL_XXXX0506_	3789	14807	11017	16	9721.84	0.1646	93	95
SMP0BB0AF_BM_VAL_XXXX0506_	10954	13789	2834	16	9721.84	0.1646	90	93
SMP00XB90_BM_XXXX1102	8471	13449	4977	37	22555.8	0.164	88	96
SMP0A7X7F_BM_XXXX1118	478	15479	15000	18	10975	0.164	91	83
SMP0A7X7F_BM_XXXX1118	1698	15410	13711	18	10975	0.164	91	86
SMP0A7X7F_BM_XXXX1118	5368	14055	8686	18	10975	0.164	82	77
SMP0055DA_BM_XXXX0505	522	14568	14045	22	13475.4	0.1633	100	91
SMP0AADX7_BM_XXXX1118	381	13999	13617	16	9823.75	0.1629	71	87
SMP0BB505_B_VAL_XXXX0506_	506	14822	14315	23	14117.4	0.1629	94	84
SMP0BB505_B_VAL_XXXX0506_	966	3578	2611	23	14117.4	0.1629	100	85
SMP0BB505_B_VAL_XXXX0506_	3499	7797	4297	23	14117.4	0.1629	99	92
SMP0BB505_B_VAL_XXXX0506_	3525	14068	10542	23	14117.4	0.1629	96	70
SMP0BB505_B_VAL_XXXX0506_	5389	15548	10158	23	14117.4	0.1629	93	90
SMP0BB505_B_VAL_XXXX0506_	5480	14140	8659	23	14117.4	0.1629	97	79
SMP0BB505_B_VAL_XXXX0506_	7403	12392	4988	23	14117.4	0.1629	94	93
SMP0BB505_B_VAL_XXXX0506_	8488	15557	7068	23	14117.4	0.1629	96	92
SMP0BB505_B_VAL_XXXX0506_	8936	15542	6605	23	14117.4	0.1629	73	86
SMP0BB505_B_VAL_XXXX0506_	10840	14557	3716	23	14117.4	0.1629	95	90
SMP0BB505_B_VAL_XXXX0506_	14003	15605	1601	23	14117.4	0.1629	41	86
SMP00FBB7_BM_XXXX1118	1105	3598	2492	14	8600.21	0.1628	83	58
SMP00FBB7_BM_XXXX1118	3495	14645	11149	14	8600.21	0.1628	97	91
SMP00FBB7_BM_XXXX1118	5444	14529	9084	14	8600.21	0.1628	85	76
SMP00FBB7_BM_XXXX1118	8467	14055	5587	14	8600.21	0.1628	91	81
SMP00FBB7_BM_XXXX1118	10968	13855	2886	14	8600.21	0.1628	91	70
SMP00FBB7_BM_XXXX1118	14305	15403	1097	14	8600.21	0.1628	92	77
SMP0BXFD9_B_VAL_XXXX0506_	360	14540	14179	26	15985.3	0.1626	52	87
SMP0BXFD9_B_VAL_XXXX0506_	2224	13792	11567	26	15985.3	0.1626	89	84
SMP0BXFD9_B_VAL_XXXX0506_	6329	13994	7664	26	15985.3	0.1626	94	85
SMP0BXFD9_B_VAL_XXXX0506_	6545	14419	7873	26	15985.3	0.1626	97	89
SMP0BXFD9_B_VAL_XXXX0506_	8404	12385	3980	26	15985.3	0.1626	90	94
SMP0BXFD9_B_VAL_XXXX0506_	9038	11245	2206	26	15985.3	0.1626	100	84
SMP0BXFD9_B_VAL_XXXX0506_	14003	14771	767	26	15985.3	0.1626	24	89
SMP0BX969_BM_VAL_XXXX0506_	500	13761	13260	35	21537.6	0.1625	95	88
SMP0BX969_BM_VAL_XXXX0506_	537	15530	14992	35	21537.6	0.1625	95	76
SMP0BX969_BM_VAL_XXXX0506_	2247	14529	12281	35	21537.6	0.1625	96	85
SMP0BX969_BM_VAL_XXXX0506_	5368	14055	8686	35	21537.6	0.1625	94	83
SMP009F9D_BM_XXXX1021	3704	11771	8066	21	12931.3	0.1624	97	84
SMP0AF05D_B_VAL_XXXX0506_	522	14568	14045	23	14209.1	0.1619	97	93
SMP000D9B_BM_XXXX0625	599	14451	13851	19	11760	0.1616	96	80
SMP000D9B_BM_XXXX0625	1698	15410	13711	19	11760	0.1616	91	85
SMP000B5X_BM_XXXX0625	481	14223	13741	22	13627.4	0.1614	98	87
SMP000B5X_BM_XXXX0625	14054	14377	322	22	13627.4	0.1614	87	90
SMP0005D9_BM_XXXX0628	2165	12642	10476	15	9291.91	0.1614	90	99
SMP005X75_BM_XXXX0505	6335	13999	7663	14	8686.89	0.1612	93	92
SMP00FD79_BM_1_0_XXXX1005	478	15421	14942	12	7447.53	0.1611	79	71
SMP00FD79_BM_1_0_XXXX1005	1105	3598	2492	12	7447.53	0.1611	93	23
SMP00FD79_BM_1_0_XXXX1005	1714	14482	12767	12	7447.53	0.1611	87	74
SMP00FD79_BM_1_0_XXXX1005	3603	14073	10469	12	7447.53	0.1611	78	83
SMP00FD79_BM_1_0_XXXX1005	4106	8685	4578	12	7447.53	0.1611	90	88
SMP00FD79_BM_1_0_XXXX1005	4185	8468	4282	12	7447.53	0.1611	94	87
SMP00FD79_BM_1_0_XXXX1005	8471	15382	6910	12	7447.53	0.1611	76	60
SMP00FD79_BM_1_0_XXXX1005	11044	15335	4290	12	7447.53	0.1611	95	73
SMP00XAFB_BM_XXXX0302	8471	13449	4977	11	6853.91	0.1605	83	93
SMP00X5FA_B_XXXX0203	498	15372	14873	19	11856.2	0.1603	97	89
SMP0BB9BX_BM_VAL_XXXX0506_	498	15372	14873	17	10602.3	0.1603	93	86
SMP005X79_BM_XXXX0505	6545	13846	7300	15	9365.92	0.1602	80	86
SMP0BA5A9_B_XXXX0203	478	15421	14942	18	11288.4	0.1595	87	70
SMP0BA5A9_B_XXXX0203	3533	14563	11029	18	11288.4	0.1595	80	86
SMP0BA5A9_B_XXXX0203	13660	15418	1757	18	11288.4	0.1595	91	86
SMP0B9BB6_BM_VAL_XXXX0506_	512	8921	8408	26	16301.6	0.1595	85	95
SMP0B9BB6_BM_VAL_XXXX0506_	959	15541	14581	26	16301.6	0.1595	87	88
SMP0B9BB6_BM_VAL_XXXX0506_	3570	13678	10107	26	16301.6	0.1595	21	94
SMP0B9BB6_BM_VAL_XXXX0506_	11716	14951	3234	26	16301.6	0.1595	97	89
SMP0065F7_BM_1_3_XXXX0816	599	15714	15114	17	10682.9	0.1591	92	96
SMP00X5X7_BM_XXXX1103	6840	11136	4295	17	10689	0.159	82	98
SMP0B0759_B_XXXX0203	1698	5369	3670	14	8815.32	0.1588	89	75
SMP0B0759_B_XXXX0203	1698	13683	11984	14	8815.32	0.1588	88	58
SMP0B0759_B_XXXX0203	1698	13792	12093	14	8815.32	0.1588	96	73
SMP00055X_BM_XXXX0620	4254	14495	10240	16	10089.4	0.1586	91	64
SMP000D69_BM_XXXX0628	2251	14807	12555	14	8849.2	0.1582	87	46
SMP000D69_BM_XXXX0628	5336	13846	8509	14	8849.2	0.1582	84	89
SMP000D69_BM_XXXX0628	14066	14413	346	14	8849.2	0.1582	87	91
SMP000706_BM_XXXX0505	6545	13846	7300	18	11374.9	0.1582	89	86
SMP0AF0A5_BM_XXXX1118	522	13939	13416	15	9490.18	0.1581	96	86
SMP00FD5D_BM_XXXX1118	1714	13384	11669	17	10764.6	0.1579	87	89
SMP0BX969_BM_VAL_XXXX0506_	510	14378	13867	34	21537.6	0.1579	96	86
SMP0BX969_BM_VAL_XXXX0506_	562	14757	14194	34	21537.6	0.1579	93	82
SMP0A0A7B_BM_200_XXXX1006_	14066	14413	346	15	9543.45	0.1572	88	141
SMP000B55_BM_XXXX0625	366	14244	13877	15	9567.02	0.1568	57	92
SMP000B55_BM_XXXX0625	1241	15548	14306	15	9567.02	0.1568	92	90
SMP000B55_BM_XXXX0625	3552	14462	10909	15	9567.02	0.1568	90	91
SMP000B55_BM_XXXX0625	3570	14529	10958	15	9567.02	0.1568	82	97
SMP000B55_BM_XXXX0625	3590	15373	11782	15	9567.02	0.1568	89	89
SMP000B55_BM_XXXX0625	4141	12437	8295	15	9567.02	0.1568	98	84
SMP000B55_BM_XXXX0625	7499	14426	6926	15	9567.02	0.1568	87	95
SMP000B55_BM_XXXX0625	11517	15373	3855	15	9567.02	0.1568	97	88
SMP000D55_BM_XXXX0323	498	15372	14873	17	10841.5	0.1568	98	86
SMP0A0900_BM_200_XXXX1006_	5368	15335	9966	14	8929.78	0.1568	97	107
SMP0BXFD9_B_VAL_XXXX0506_	386	14575	14188	25	15985.3	0.1564	76	91
SMP0BXFD9_B_VAL_XXXX0506_	3529	10201	6671	25	15985.3	0.1564	91	82
SMP0BXFD9_B_VAL_XXXX0506_	5463	15557	10093	25	15985.3	0.1564	83	90
SMP000BX5_BM_XXXX0625	463	15545	15081	17	10898.4	0.156	94	83
SMP000BX5_BM_XXXX0625	1691	14632	12940	17	10898.4	0.156	98	93
SMP000BX5_BM_XXXX0625	2224	13792	11567	17	10898.4	0.156	89	86
SMP00DBXA_B_XXXX0203	529	13999	13469	17	10897.6	0.156	86	59
SMP00DBXA_B_XXXX0203	3570	14529	10958	17	10897.6	0.156	86	96
SMP00DBXA_B_XXXX0203	4167	15335	11167	17	10897.6	0.156	91	93
SMP0066B6_BM_XXXX1118	381	13999	13617	15	9622.66	0.1559	72	87
SMP0055DA_BM_XXXX0505	3516	5331	1814	21	13475.4	0.1558	91	84
SMP0BB505_B_VAL_XXXX0506_	495	10844	10348	22	14117.4	0.1558	90	84
SMP0BB505_B_VAL_XXXX0506_	501	3499	2997	22	14117.4	0.1558	82	93
SMP0BB505_B_VAL_XXXX0506_	2080	9587	7506	22	14117.4	0.1558	88	87
SMP0BB505_B_VAL_XXXX0506_	2247	14529	12281	22	14117.4	0.1558	82	82
SMP0BB505_B_VAL_XXXX0506_	7126	14004	6877	22	14117.4	0.1558	85	81
SMP0BB505_B_VAL_XXXX0506_	10946	13781	2834	22	14117.4	0.1558	83	90
SMP0BB505_B_VAL_XXXX0506_	13660	15418	1757	22	14117.4	0.1558	95	81
SMP00X5DF_BM_XXXX0315	14054	14377	322	49	31486	0.1556	90	92
SMP0A7X7F_BM_XXXX1118	508	14128	13619	17	10975	0.1549	96	91
SMP000DB7_BM_XXXX0323	2224	13792	11567	16	10334.3	0.1548	93	85
SMP0005AB_BM_XXXX0625	3688	11763	8074	19	12310.6	0.1543	93	83
SMP0BB0AF_BM_VAL_XXXX0506_	2332	12099	9766	15	9721.84	0.1543	97	87
SMP0BB0AF_BM_VAL_XXXX0506_	7816	14807	6990	15	9721.84	0.1543	88	87
SMP0A0699_BM_XXXX0315	495	14336	13840	60	38901.7	0.1542	86	93
SMP000B5X_BM_XXXX0625	511	13926	13414	21	13627.4	0.1541	74	66
SMP000B5X_BM_XXXX0625	552	13864	13311	21	13627.4	0.1541	90	92
SMP000B5X_BM_XXXX0625	4235	14638	10402	21	13627.4	0.1541	96	83
SMP005565_B_XXXX0203	14046	14371	324	19	12329.1	0.1541	92	76
SMP0A0F6A_B_XXXX0203	488	15363	14874	14	9114.17	0.1536	95	94
SMP0A0F6A_B_XXXX0203	3570	5891	2320	14	9114.17	0.1536	92	51
SMP0B9BB6_BM_VAL_XXXX0506_	1698	15410	13711	25	16301.6	0.1534	89	91
SMP0B9BB6_BM_VAL_XXXX0506_	6545	14419	7873	25	16301.6	0.1534	97	89
SMP0BX969_BM_VAL_XXXX0506_	483	14145	13661	33	21537.6	0.1532	93	87
SMP0BX969_BM_VAL_XXXX0506_	516	15330	14813	33	21537.6	0.1532	81	91
SMP000D9B_BM_XXXX0625	2219	14560	12340	18	11760	0.1531	81	91
SMP000D9B_BM_XXXX0625	6335	13999	7663	18	11760	0.1531	74	78
SMP000D9B_BM_XXXX0625	12395	15667	3271	18	11760	0.1531	97	89
SMP0A09AX_BM_200_XXXX1006_	13305	14568	1262	14	9150.84	0.153	126	64
SMP00DXAF_BM_1_0_XXXX1005	13854	14176	321	12	7858.08	0.1527	43	57
SMP0AADX7_BM_XXXX1118	8471	14529	6057	15	9823.75	0.1527	91	76
SMP0AADX7_BM_XXXX1118	14003	14130	126	15	9823.75	0.1527	74	80
SMP0BXFD9_B_XXXX0506	381	8811	8429	5	3279.74	0.1525	72	29
SMP0BXFD9_B_XXXX0506	381	13855	13473	5	3279.74	0.1525	68	94
SMP0BXFD9_B_XXXX0506	458	15382	14923	5	3279.74	0.1525	84	31
SMP0BXFD9_B_XXXX0506	483	14067	13583	5	3279.74	0.1525	57	78
SMP0BXFD9_B_XXXX0506	529	13688	13158	5	3279.74	0.1525	67	71
SMP0BXFD9_B_XXXX0506	1233	10948	9714	5	3279.74	0.1525	80	36
SMP0BXFD9_B_XXXX0506	1241	8661	7419	5	3279.74	0.1525	49	53
SMP0BXFD9_B_XXXX0506	1241	13653	12411	5	3279.74	0.1525	69	58
SMP0BXFD9_B_XXXX0506	1698	12465	10766	5	3279.74	0.1525	42	55
SMP0BXFD9_B_XXXX0506	1698	15486	13787	5	3279.74	0.1525	74	89
SMP0BXFD9_B_XXXX0506	1714	13864	12149	5	3279.74	0.1525	89	49
SMP0BXFD9_B_XXXX0506	1714	14335	12620	5	3279.74	0.1525	51	66
SMP0BXFD9_B_XXXX0506	2513	14055	11541	5	3279.74	0.1525	47	80
SMP0BXFD9_B_XXXX0506	3533	14563	11029	5	3279.74	0.1525	73	91
SMP0BXFD9_B_XXXX0506	4106	15754	11647	5	3279.74	0.1525	61	86
SMP0BXFD9_B_XXXX0506	4382	14807	10424	5	3279.74	0.1525	76	88
SMP0BXFD9_B_XXXX0506	5368	15335	9966	5	3279.74	0.1525	97	61
SMP0BXFD9_B_XXXX0506	6545	14419	7873	5	3279.74	0.1525	97	89
SMP0BXFD9_B_XXXX0506	8467	15403	6935	5	3279.74	0.1525	72	59
SMP0BXFD9_B_XXXX0506	9003	13855	4851	5	3279.74	0.1525	61	67
SMP0BXFD9_B_XXXX0506	10613	13846	3232	5	3279.74	0.1525	66	98
SMP0BXFD9_B_XXXX0506	11587	13792	2204	5	3279.74	0.1525	64	49
SMP0BXFD9_B_XXXX0506	13845	14413	567	5	3279.74	0.1525	64	82
SMP0BXFD9_B_XXXX0506	14066	14413	346	5	3279.74	0.1525	89	77
SMP0AF05D_B_XXXX0506	6219	10948	4728	4	2623.98	0.1524	92	65
SMP0AF05D_B_XXXX0506	8471	13449	4977	4	2623.98	0.1524	68	51
SMP00XBFD_BM_XXXX1103	632	12015	11382	16	10540.1	0.1518	96	88
SMP00XBFD_BM_XXXX1103	2224	13792	11567	16	10540.1	0.1518	86	87
SMP00XBFD_BM_XXXX1103	6545	13846	7300	16	10540.1	0.1518	89	86
SMP00X5FA_B_XXXX0203	1706	15419	13712	18	11856.2	0.1518	86	86
SMP0A0699_BM_XXXX0315	14046	14371	324	59	38901.7	0.1517	94	87
SMP00X07X_BM_XXXX1021	8471	13449	4977	15	9908.42	0.1514	87	75
SMP00FBB7_BM_XXXX1118	440	12026	11585	13	8600.21	0.1512	85	71
SMP00FBB7_BM_XXXX1118	529	13688	13158	13	8600.21	0.1512	73	82
SMP00FBB7_BM_XXXX1118	1241	14341	13099	13	8600.21	0.1512	95	92
SMP00FBB7_BM_XXXX1118	3533	14563	11029	13	8600.21	0.1512	96	94
SMP00FBB7_BM_XXXX1118	5444	6546	1101	13	8600.21	0.1512	43	58
SMP00FBB7_BM_XXXX1118	8471	13792	5320	13	8600.21	0.1512	87	96
SMP00FBB7_BM_XXXX1118	14003	15605	1601	13	8600.21	0.1512	27	92
SMP0BB9BX_BM_VAL_XXXX0506_	5306	13767	8460	16	10602.3	0.1509	78	91
SMP0BA5A9_B_XXXX0203	381	13999	13617	17	11288.4	0.1506	73	92
SMP0BA5A9_B_XXXX0203	471	15664	15192	17	11288.4	0.1506	87	87
SMP0BA5A9_B_XXXX0203	487	13799	13311	17	11288.4	0.1506	82	76
SMP0BA5A9_B_XXXX0203	1689	13776	12086	17	11288.4	0.1506	92	93
SMP0BA5A9_B_XXXX0203	4167	14055	9887	17	11288.4	0.1506	75	85
SMP0BA5A9_B_XXXX0203	5444	14529	9084	17	11288.4	0.1506	83	96
SMP0BA5A9_B_XXXX0203	14066	14413	346	17	11288.4	0.1506	90	96
SMP0BA5A9_B_XXXX0203	14305	15403	1097	17	11288.4	0.1506	81	93
SMP00X0DA_BM_XXXX1021	537	13951	13413	20	13326.6	0.1501	97	72
SMP00X0DA_BM_XXXX1021	537	15530	14992	20	13326.6	0.1501	94	88
SMP00X0DA_BM_XXXX1021	6529	13830	7300	20	13326.6	0.1501	81	88
SMP0BXFD9_B_VAL_XXXX0506_	366	14664	14297	24	15985.3	0.1501	57	82
SMP0BXFD9_B_VAL_XXXX0506_	366	15688	15321	24	15985.3	0.1501	57	83
SMP0BXFD9_B_VAL_XXXX0506_	376	13633	13256	24	15985.3	0.1501	67	70
SMP0BXFD9_B_VAL_XXXX0506_	458	15382	14923	24	15985.3	0.1501	86	98
SMP0BXFD9_B_VAL_XXXX0506_	478	15421	14942	24	15985.3	0.1501	84	65
SMP0BXFD9_B_VAL_XXXX0506_	556	14048	13491	24	15985.3	0.1501	96	71
SMP0BXFD9_B_VAL_XXXX0506_	640	12026	11385	24	15985.3	0.1501	85	85
SMP0BXFD9_B_VAL_XXXX0506_	2247	14529	12281	24	15985.3	0.1501	92	90
SMP0BXFD9_B_VAL_XXXX0506_	3525	14339	10813	24	15985.3	0.1501	98	86
SMP0BXFD9_B_VAL_XXXX0506_	9440	14083	4642	24	15985.3	0.1501	95	75
SMP005X75_BM_XXXX0505	529	13999	13469	13	8686.89	0.1497	83	34
SMP00X5X7_BM_XXXX1103	3819	14745	10925	16	10689	0.1497	95	83
SMP00X5X7_BM_XXXX1103	14054	14377	322	16	10689	0.1497	90	74
SMP00X5D9_BM_XXXX1103	792	9522	8729	17	11363.9	0.1496	86	86
SMP00X5D9_BM_XXXX1103	8471	13449	4977	17	11363.9	0.1496	82	91
SMP000706_BM_XXXX0505	511	13926	13414	17	11374.9	0.1495	86	75
SMP00XB9A_BM_XXXX1102	6335	13999	7663	40	26777.2	0.1494	91	90
SMP00X96F_BM_XXXX0315	6335	13999	7663	38	25470.5	0.1492	90	90
SMP0BB505_B_XXXX0506	440	576	135	4	2683.68	0.149	87	65
SMP0BB505_B_XXXX0506	505	14529	14023	4	2683.68	0.149	72	58
SMP0BB505_B_XXXX0506	591	3322	2730	4	2683.68	0.149	30	45
SMP0BB505_B_XXXX0506	591	14377	13785	4	2683.68	0.149	51	72
SMP0BB505_B_XXXX0506	983	13803	12819	4	2683.68	0.149	89	24
SMP0BB505_B_XXXX0506	983	15403	14419	4	2683.68	0.149	29	56
SMP0BB505_B_XXXX0506	1105	10821	9715	4	2683.68	0.149	93	31
SMP0BB505_B_XXXX0506	1233	13449	12215	4	2683.68	0.149	80	90
SMP0BB505_B_XXXX0506	1677	15421	13743	4	2683.68	0.149	43	41
SMP0BB505_B_XXXX0506	1698	15335	13636	4	2683.68	0.149	96	75
SMP0BB505_B_XXXX0506	1714	14335	12620	4	2683.68	0.149	27	33
SMP0BB505_B_XXXX0506	2251	15740	13488	4	2683.68	0.149	91	33
SMP0BB505_B_XXXX0506	2513	14055	11541	4	2683.68	0.149	85	55
SMP0BB505_B_XXXX0506	3533	10924	7390	4	2683.68	0.149	93	57
SMP0BB505_B_XXXX0506	3570	14529	10958	4	2683.68	0.149	31	95
SMP0BB505_B_XXXX0506	4060	15486	11425	4	2683.68	0.149	33	82
SMP0BB505_B_XXXX0506	4106	8685	4578	4	2683.68	0.149	61	45
SMP0BB505_B_XXXX0506	4106	13449	9342	4	2683.68	0.149	89	57
SMP0BB505_B_XXXX0506	4478	15403	10924	4	2683.68	0.149	82	68
SMP0BB505_B_XXXX0506	5336	13436	8099	4	2683.68	0.149	55	27
SMP0BB505_B_XXXX0506	5368	15410	10041	4	2683.68	0.149	68	56
SMP0BB505_B_XXXX0506	5462	14807	9344	4	2683.68	0.149	57	70
SMP0BB505_B_XXXX0506	6370	14067	7696	4	2683.68	0.149	87	35
SMP0BB505_B_XXXX0506	6602	14649	8046	4	2683.68	0.149	55	61
SMP0BB505_B_XXXX0506	7284	14568	7283	4	2683.68	0.149	73	35
SMP0BB505_B_XXXX0506	7786	13978	6191	4	2683.68	0.149	80	90
SMP0BB505_B_XXXX0506	8141	14643	6501	4	2683.68	0.149	89	97
SMP0BB505_B_XXXX0506	8731	14413	5681	4	2683.68	0.149	67	94
SMP0BB505_B_XXXX0506	10292	12928	2635	4	2683.68	0.149	54	47
SMP0BB505_B_XXXX0506	10745	13978	3232	4	2683.68	0.149	76	56
SMP0BB505_B_XXXX0506	10923	13384	2460	4	2683.68	0.149	26	86
SMP0BB505_B_XXXX0506	11602	13999	2396	4	2683.68	0.149	70	66
SMP0BB505_B_XXXX0506	12363	13999	1635	4	2683.68	0.149	61	95
SMP0BB505_B_XXXX0506	13305	14568	1262	4	2683.68	0.149	86	92
SMP0BB505_B_XXXX0506	14023	15633	1609	4	2683.68	0.149	37	86
SMP0BB505_B_XXXX0506	14066	15403	1336	4	2683.68	0.149	91	48
SMP0BB505_B_XXXX0506	14351	15403	1051	4	2683.68	0.149	69	45
SMP0BX969_BM_XXXX0506	1698	12465	10766	5	3356.4	0.149	41	60
SMP0BX969_BM_XXXX0506	2209	5369	3159	5	3356.4	0.149	90	25
SMP0BX969_BM_XXXX0506	5444	14529	9084	5	3356.4	0.149	40	65
SMP0BX969_BM_XXXX0506	5481	14377	8895	5	3356.4	0.149	91	59
SMP0BX969_BM_XXXX0506	8471	14377	5905	5	3356.4	0.149	81	70
SMP0BX969_BM_XXXX0506	8775	14529	5753	5	3356.4	0.149	92	73
SMP0BB505_B_VAL_XXXX0506_	458	14807	14348	21	14117.4	0.1488	89	89
SMP0BB505_B_VAL_XXXX0506_	488	8643	8154	21	14117.4	0.1488	81	84
SMP0BB505_B_VAL_XXXX0506_	517	10988	10470	21	14117.4	0.1488	85	95
SMP0BB505_B_VAL_XXXX0506_	959	15541	14581	21	14117.4	0.1488	93	87
SMP0BB505_B_VAL_XXXX0506_	1127	13868	12740	21	14117.4	0.1488	95	81
SMP0BB505_B_VAL_XXXX0506_	5368	15335	9966	21	14117.4	0.1488	91	84
SMP0BB505_B_VAL_XXXX0506_	7218	12116	4897	21	14117.4	0.1488	94	80
SMP0BB505_B_VAL_XXXX0506_	7499	14426	6926	21	14117.4	0.1488	81	99
SMP0BB505_B_VAL_XXXX0506_	13062	14819	1756	21	14117.4	0.1488	81	84
SMP00FD5D_BM_XXXX1118	458	15382	14923	16	10764.6	0.1486	84	77
SMP00FD5D_BM_XXXX1118	516	15330	14813	16	10764.6	0.1486	94	91
SMP00FD5D_BM_XXXX1118	1698	14055	12356	16	10764.6	0.1486	83	80
SMP00FD5D_BM_XXXX1118	2224	13792	11567	16	10764.6	0.1486	94	92
SMP00FD5D_BM_XXXX1118	14003	15681	1677	16	10764.6	0.1486	71	94
SMP0BX969_BM_VAL_XXXX0506_	366	14664	14297	32	21537.6	0.1486	57	80
SMP0BX969_BM_VAL_XXXX0506_	497	15530	15032	32	21537.6	0.1486	98	83
SMP0BX969_BM_VAL_XXXX0506_	498	13133	12634	32	21537.6	0.1486	98	87
SMP0BX969_BM_VAL_XXXX0506_	498	14593	14094	32	21537.6	0.1486	97	87
SMP0BX969_BM_VAL_XXXX0506_	966	14394	13427	32	21537.6	0.1486	77	58
SMP0BX969_BM_VAL_XXXX0506_	1698	15410	13711	32	21537.6	0.1486	98	86
SMP0BX969_BM_VAL_XXXX0506_	2224	13792	11567	32	21537.6	0.1486	91	88
SMP0BX969_BM_VAL_XXXX0506_	5308	15548	10239	32	21537.6	0.1486	99	89
SMP0BX969_BM_VAL_XXXX0506_	5457	14652	9194	32	21537.6	0.1486	94	83
SMP000DX6_BM_XXXX0625	1698	13683	11984	13	8797.91	0.1478	71	71
SMP00FD79_BM_1_0_XXXX1005	1714	9202	7487	11	7447.53	0.1477	93	81
SMP00FD79_BM_1_0_XXXX1005	4065	14426	10360	11	7447.53	0.1477	99	99
SMP00FD79_BM_1_0_XXXX1005	5399	15684	10284	11	7447.53	0.1477	97	48
SMP00FD79_BM_1_0_XXXX1005	8471	8931	459	11	7447.53	0.1477	92	91
SMP0099A5_BM_XXXX1118	381	13855	13473	14	9488.82	0.1475	70	88
SMP0099A5_BM_XXXX1118	2224	13792	11567	14	9488.82	0.1475	93	91
SMP0099A5_BM_XXXX1118	4167	15335	11167	14	9488.82	0.1475	77	94
SMP0099A5_BM_XXXX1118	14420	14558	137	14	9488.82	0.1475	32	89
SMP00XXD9_BM_XXXX0315	511	13926	13414	40	27125.6	0.1475	86	89
SMP0AF0A5_BM_XXXX1118	381	13855	13473	14	9490.18	0.1475	73	74
SMP0AF0A5_BM_XXXX1118	1698	15410	13711	14	9490.18	0.1475	89	91
SMP0B9BB6_BM_VAL_XXXX0506_	487	5425	4937	24	16301.6	0.1472	87	97
SMP0B9BB6_BM_VAL_XXXX0506_	3519	13792	10272	24	16301.6	0.1472	84	71
SMP0B9BB6_BM_VAL_XXXX0506_	3704	11771	8066	24	16301.6	0.1472	97	70
SMP00X55X_BM_XXXX1103	5348	13855	8506	11	7484.22	0.147	85	85
SMP000D69_BM_XXXX0628	1698	14055	12356	13	8849.2	0.1469	90	85
SMP000D69_BM_XXXX0628	9081	14529	5447	13	8849.2	0.1469	88	88
SMP009F9D_BM_XXXX1021	792	9522	8729	19	12931.3	0.1469	91	90
SMP000B5X_BM_XXXX0625	498	14593	14094	20	13627.4	0.1468	84	88
SMP000BX5_BM_XXXX0625	3499	7797	4297	16	10898.4	0.1468	95	91
SMP000BX5_BM_XXXX0625	5002	14767	9764	16	10898.4	0.1468	95	94
SMP000BX5_BM_XXXX0625	6545	13846	7300	16	10898.4	0.1468	86	92
SMP000B55_BM_XXXX0625	381	13999	13617	14	9567.02	0.1463	72	93
SMP000B55_BM_XXXX0625	478	15479	15000	14	9567.02	0.1463	59	92
SMP000B55_BM_XXXX0625	537	13984	13446	14	9567.02	0.1463	74	96
SMP000B55_BM_XXXX0625	1698	14055	12356	14	9567.02	0.1463	89	62
SMP000B55_BM_XXXX0625	1714	14482	12767	14	9567.02	0.1463	97	81
SMP000B55_BM_XXXX0625	5318	15556	10237	14	9567.02	0.1463	93	94
SMP000B55_BM_XXXX0625	5348	5482	133	14	9567.02	0.1463	91	65
SMP000B55_BM_XXXX0625	5444	14529	9084	14	9567.02	0.1463	91	94
SMP000B55_BM_XXXX0625	8471	14377	5905	14	9567.02	0.1463	91	86
SMP000B55_BM_XXXX0625	9081	15403	6321	14	9567.02	0.1463	88	96
SMP005X9B_BM_1_0_XXXX0505	14054	14377	322	18	12313.5	0.1462	88	83
SMP00XBX9_BM_XXXX0315	4563	15859	11295	22	15048	0.1462	95	99
SMP0A7X7F_BM_XXXX1118	467	14122	13654	16	10975	0.1458	91	89
SMP0A7X7F_BM_XXXX1118	505	8468	7962	16	10975	0.1458	91	55
SMP0A7X7F_BM_XXXX1118	1714	15517	13802	16	10975	0.1458	81	92
SMP0005AD_BM_XXXX0625	8471	13449	4977	21	14418.1	0.1456	88	93
SMP0066B6_BM_XXXX1118	3552	14387	10834	14	9622.66	0.1455	96	46
SMP0066B6_BM_XXXX1118	14149	15527	1377	14	9622.66	0.1455	39	83
SMP00X96F_BM_XXXX0315	487	5425	4937	37	25470.5	0.1453	91	97
SMP0AA6BD_BM_200_XXXX1006_	14066	14413	346	13	8984.66	0.1447	102	146
SMP000D9B_BM_XXXX0625	502	14253	13750	17	11760	0.1446	85	71
SMP000D9B_BM_XXXX0625	5457	14652	9194	17	11760	0.1446	96	80
SMP000D9B_BM_XXXX0625	14003	14130	126	17	11760	0.1446	24	86
SMP000D9B_BM_XXXX0625	14054	14377	322	17	11760	0.1446	91	89
SMP000D9B_BM_XXXX0625	14066	14413	346	17	11760	0.1446	83	94
SMP00X5AD_BM_XXXX1103	14054	15335	1280	12	8319.8	0.1442	93	92
SMP0BB0AF_BM_VAL_XXXX0506_	2224	13792	11567	14	9721.84	0.144	93	91
SMP0BB0AF_BM_VAL_XXXX0506_	2378	14042	11663	14	9721.84	0.144	89	89
SMP0BB0AF_BM_VAL_XXXX0506_	3186	14067	10880	14	9721.84	0.144	79	77
SMP0BB0AF_BM_VAL_XXXX0506_	6545	14419	7873	14	9721.84	0.144	91	87
SMP0BX969_BM_VAL_XXXX0506_	518	12351	11832	31	21537.6	0.1439	97	92
SMP0BX969_BM_VAL_XXXX0506_	557	14195	13637	31	21537.6	0.1439	97	87
SMP0BX969_BM_VAL_XXXX0506_	561	14634	14072	31	21537.6	0.1439	99	90
SMP0BX969_BM_VAL_XXXX0506_	1713	15511	13797	31	21537.6	0.1439	88	79
SMP0BX969_BM_VAL_XXXX0506_	5444	14529	9084	31	21537.6	0.1439	89	82
SMP0BXFD9_B_VAL_XXXX0506_	445	14520	14074	23	15985.3	0.1439	85	88
SMP0BXFD9_B_VAL_XXXX0506_	469	11982	11512	23	15985.3	0.1439	97	82
SMP0BXFD9_B_VAL_XXXX0506_	488	13545	13056	23	15985.3	0.1439	100	84
SMP0BXFD9_B_VAL_XXXX0506_	488	13908	13419	23	15985.3	0.1439	99	91
SMP0BXFD9_B_VAL_XXXX0506_	539	13763	13223	23	15985.3	0.1439	77	94
SMP0BXFD9_B_VAL_XXXX0506_	983	13803	12819	23	15985.3	0.1439	93	82
SMP0BXFD9_B_VAL_XXXX0506_	1694	12975	11280	23	15985.3	0.1439	98	87
SMP0BXFD9_B_VAL_XXXX0506_	12374	14282	1907	23	15985.3	0.1439	99	84
SMP0BXFD9_B_VAL_XXXX0506_	14412	14923	510	23	15985.3	0.1439	91	84
SMP005BXX_BM_2_0_XXXX0315	6335	13999	7663	42	29260.5	0.1435	90	92
SMP0A05FD_BM_200_XXXX1006_	526	14568	14041	13	9057.33	0.1435	90	110
SMP0A05FD_BM_200_XXXX1006_	14066	14413	346	13	9057.33	0.1435	140	114
SMP00X0DA_BM_XXXX1021	498	15372	14873	19	13326.6	0.1426	89	86
SMP00X0DA_BM_XXXX1021	792	9522	8729	19	13326.6	0.1426	69	92
SMP0A0F6A_B_XXXX0203	381	13999	13617	13	9114.17	0.1426	62	85
SMP0A0F6A_B_XXXX0203	1042	14558	13515	13	9114.17	0.1426	88	96
SMP0A0F6A_B_XXXX0203	1105	13846	12740	13	9114.17	0.1426	86	88
SMP0A0F6A_B_XXXX0203	1698	3798	2099	13	9114.17	0.1426	84	91
SMP0A0F6A_B_XXXX0203	4167	13548	9380	13	9114.17	0.1426	94	69
SMP0A0F6A_B_XXXX0203	5378	14150	8771	13	9114.17	0.1426	82	100
SMP0A0F6A_B_XXXX0203	14054	15335	1280	13	9114.17	0.1426	86	89
SMP00XBFD_BM_XXXX1103	498	14366	13867	15	10540.1	0.1423	98	97
SMP00XBFD_BM_XXXX1103	12743	14577	1833	15	10540.1	0.1423	92	62
SMP0A09AX_BM_200_XXXX1006_	6545	13846	7300	13	9150.84	0.1421	116	91
SMP0BA5A9_B_XXXX0203	447	3997	3549	16	11288.4	0.1417	88	96
SMP0BA5A9_B_XXXX0203	1698	13683	11984	16	11288.4	0.1417	82	93
SMP0BA5A9_B_XXXX0203	3495	14645	11149	16	11288.4	0.1417	91	91
SMP0BA5A9_B_XXXX0203	4185	8468	4282	16	11288.4	0.1417	82	75
SMP0BA5A9_B_XXXX0203	5368	14341	8972	16	11288.4	0.1417	94	84
SMP0BA5A9_B_XXXX0203	5459	14125	8665	16	11288.4	0.1417	87	84
SMP0BA5A9_B_XXXX0203	9081	14529	5447	16	11288.4	0.1417	85	94
SMP0BB505_B_VAL_XXXX0506_	469	10630	10160	20	14117.4	0.1417	97	73
SMP0BB505_B_VAL_XXXX0506_	483	11062	10578	20	14117.4	0.1417	98	88
SMP0BB505_B_VAL_XXXX0506_	493	14242	13748	20	14117.4	0.1417	92	68
SMP0BB505_B_VAL_XXXX0506_	496	14361	13864	20	14117.4	0.1417	88	85
SMP0BB505_B_VAL_XXXX0506_	512	9416	8903	20	14117.4	0.1417	85	93
SMP0BB505_B_VAL_XXXX0506_	522	5470	4947	20	14117.4	0.1417	99	84
SMP0BB505_B_VAL_XXXX0506_	1698	15410	13711	20	14117.4	0.1417	91	87
SMP0BB505_B_VAL_XXXX0506_	1893	13976	12082	20	14117.4	0.1417	98	88
SMP0BB505_B_VAL_XXXX0506_	4181	14717	10535	20	14117.4	0.1417	80	84
SMP0BB505_B_VAL_XXXX0506_	4183	14513	10329	20	14117.4	0.1417	98	87
SMP0BB505_B_VAL_XXXX0506_	4238	14055	9816	20	14117.4	0.1417	82	96
SMP0BB505_B_VAL_XXXX0506_	4382	14807	10424	20	14117.4	0.1417	88	94
SMP0BB505_B_VAL_XXXX0506_	5128	13792	8663	20	14117.4	0.1417	85	90
SMP0BB505_B_VAL_XXXX0506_	5368	14413	9044	20	14117.4	0.1417	90	81
SMP0BB505_B_VAL_XXXX0506_	5462	14807	9344	20	14117.4	0.1417	84	80
SMP0BB505_B_VAL_XXXX0506_	5622	13001	7378	20	14117.4	0.1417	89	99
SMP0BB505_B_VAL_XXXX0506_	8428	15482	7053	20	14117.4	0.1417	99	89
SMP0BB505_B_VAL_XXXX0506_	8437	14068	5630	20	14117.4	0.1417	95	89
SMP0BB505_B_VAL_XXXX0506_	8771	14335	5563	20	14117.4	0.1417	85	92
SMP0BB505_B_VAL_XXXX0506_	9215	12932	3716	20	14117.4	0.1417	98	88
SMP0BB505_B_VAL_XXXX0506_	10751	14643	3891	20	14117.4	0.1417	79	90
SMP0BB505_B_VAL_XXXX0506_	13845	14413	567	20	14117.4	0.1417	89	71
SMP0B9BB6_BM_VAL_XXXX0506_	467	14122	13654	23	16301.6	0.1411	96	82
SMP0B9BB6_BM_VAL_XXXX0506_	506	14822	14315	23	16301.6	0.1411	89	88
SMP0B9BB6_BM_VAL_XXXX0506_	1253	13468	12214	23	16301.6	0.1411	87	93
SMP0B9BB6_BM_VAL_XXXX0506_	2513	14055	11541	23	16301.6	0.1411	94	95
SMP0B9BB6_BM_VAL_XXXX0506_	3470	14401	10930	23	16301.6	0.1411	74	78
SMP0B9BB6_BM_VAL_XXXX0506_	4238	14055	9816	23	16301.6	0.1411	90	97
SMP0B9BB6_BM_VAL_XXXX0506_	10934	13760	2825	23	16301.6	0.1411	96	78
SMP0B9BB6_BM_VAL_XXXX0506_	10954	13789	2834	23	16301.6	0.1411	92	85
SMP0B9BB6_BM_VAL_XXXX0506_	14284	14429	144	23	16301.6	0.1411	93	75
SMP0B9BB6_BM_VAL_XXXX0506_	14346	14821	474	23	16301.6	0.1411	90	89
SMP0055DA_BM_XXXX0505	5368	15335	9966	19	13475.4	0.141	87	89
SMP0055DA_BM_XXXX0505	6545	13846	7300	19	13475.4	0.141	87	83
SMP00X5D9_BM_XXXX1103	14066	14413	346	16	11363.9	0.1408	90	87
SMP00XA7X_BM_XXXX1102	405	15838	15432	38	27073.4	0.1404	96	96
SMP00X5X7_BM_XXXX1103	5368	15335	9966	15	10689	0.1403	95	91
SMP00XXD9_BM_XXXX0315	4254	14495	10240	38	27125.6	0.1401	95	73
SMP005X66_BM_XXXX0505	14054	14377	322	16	11426.2	0.14	64	77
SMP00DXAF_BM_1_0_XXXX1005	505	8468	7962	11	7858.08	0.14	94	97
SMP00DXAF_BM_1_0_XXXX1005	1233	14067	12833	11	7858.08	0.14	82	91
SMP00DXAF_BM_1_0_XXXX1005	13977	14529	551	11	7858.08	0.14	94	85
SMP00FBB7_BM_XXXX1118	529	13999	13469	12	8600.21	0.1395	67	83
SMP00FBB7_BM_XXXX1118	1698	13683	11984	12	8600.21	0.1395	87	86
SMP00FBB7_BM_XXXX1118	1714	10904	9189	12	8600.21	0.1395	91	53
SMP00FBB7_BM_XXXX1118	4106	14529	10422	12	8600.21	0.1395	94	85
SMP00FBB7_BM_XXXX1118	5368	14413	9044	12	8600.21	0.1395	86	91
SMP00FBB7_BM_XXXX1118	9081	14529	5447	12	8600.21	0.1395	81	90
SMP000B5X_BM_XXXX0625	458	15382	14923	19	13627.4	0.1394	89	90
SMP000B5X_BM_XXXX0625	1105	3598	2492	19	13627.4	0.1394	78	63
SMP000B5X_BM_XXXX0625	2224	13792	11567	19	13627.4	0.1394	94	85
SMP000B5X_BM_XXXX0625	14066	14413	346	19	13627.4	0.1394	87	74
SMP00XDXA_B_XXXX0203	1714	14482	12767	14	10040.9	0.1394	93	88
SMP00FD5D_BM_XXXX1118	483	14145	13661	15	10764.6	0.1393	85	81
SMP00FD5D_BM_XXXX1118	5445	15392	9946	15	10764.6	0.1393	71	92
SMP0BX969_BM_VAL_XXXX0506_	498	14775	14276	30	21537.6	0.1393	91	87
SMP0BX969_BM_VAL_XXXX0506_	502	14253	13750	30	21537.6	0.1393	85	77
SMP005X79_BM_XXXX0505	505	8468	7962	13	9365.92	0.1388	91	65
SMP000D5D_BM_XXXX0302	6545	13846	7300	15	10822.2	0.1386	86	79
SMP0B9BB6_BM_XXXX0506	1241	15548	14306	4	2886.52	0.1386	40	74
SMP0B9BB6_BM_XXXX0506	1714	14482	12767	4	2886.52	0.1386	68	85
SMP0B9BB6_BM_XXXX0506	3321	15527	12205	4	2886.52	0.1386	56	93
SMP0B9BB6_BM_XXXX0506	3470	14401	10930	4	2886.52	0.1386	68	51
SMP0B9BB6_BM_XXXX0506	3725	12558	8832	4	2886.52	0.1386	53	31
SMP0B9BB6_BM_XXXX0506	4106	13449	9342	4	2886.52	0.1386	38	70
SMP0B9BB6_BM_XXXX0506	5444	14529	9084	4	2886.52	0.1386	41	92
SMP0B9BB6_BM_XXXX0506	8467	14341	5873	4	2886.52	0.1386	72	33
SMP0B9BB6_BM_XXXX0506	8624	14568	5943	4	2886.52	0.1386	22	56
SMP0B9BB6_BM_XXXX0506	10624	14529	3904	4	2886.52	0.1386	77	96
SMP0B9BB6_BM_XXXX0506	11532	14150	2617	4	2886.52	0.1386	68	69
SMP0B9BB6_BM_XXXX0506	12103	14413	2309	4	2886.52	0.1386	76	85
SMP0005AB_BM_XXXX0625	6335	13999	7663	17	12310.6	0.1381	89	95
SMP005X75_BM_XXXX0505	1698	15410	13711	12	8686.89	0.1381	89	86
SMP005565_B_XXXX0203	381	13999	13617	17	12329.1	0.1379	66	96
SMP000BX5_BM_XXXX0625	3533	14563	11029	15	10898.4	0.1376	95	82
SMP000BX5_BM_XXXX0625	6335	13999	7663	15	10898.4	0.1376	87	86
SMP000BX5_BM_XXXX0625	14284	14429	144	15	10898.4	0.1376	96	84
SMP00DBXA_B_XXXX0203	563	14539	13975	15	10897.6	0.1376	97	90
SMP0BXFD9_B_VAL_XXXX0506_	470	13773	13302	22	15985.3	0.1376	87	95
SMP0BXFD9_B_VAL_XXXX0506_	528	14572	14043	22	15985.3	0.1376	73	63
SMP0BXFD9_B_VAL_XXXX0506_	557	13868	13310	22	15985.3	0.1376	91	79
SMP0BXFD9_B_VAL_XXXX0506_	792	11533	10740	22	15985.3	0.1376	76	79
SMP0BXFD9_B_VAL_XXXX0506_	1253	13468	12214	22	15985.3	0.1376	89	90
SMP0BXFD9_B_VAL_XXXX0506_	1675	12957	11281	22	15985.3	0.1376	87	90
SMP0BXFD9_B_VAL_XXXX0506_	1691	14632	12940	22	15985.3	0.1376	85	93
SMP0BXFD9_B_VAL_XXXX0506_	2224	13855	11630	22	15985.3	0.1376	86	82
SMP0BXFD9_B_VAL_XXXX0506_	2385	14643	12257	22	15985.3	0.1376	84	65
SMP0BXFD9_B_VAL_XXXX0506_	7403	12392	4988	22	15985.3	0.1376	96	93
SMP0BXFD9_B_VAL_XXXX0506_	7747	15850	8102	22	15985.3	0.1376	95	63
SMP0BXFD9_B_VAL_XXXX0506_	8624	14055	5430	22	15985.3	0.1376	81	92
SMP0BXFD9_B_VAL_XXXX0506_	10939	15530	4590	22	15985.3	0.1376	85	86
SMP0BXFD9_B_VAL_XXXX0506_	11716	14951	3234	22	15985.3	0.1376	99	89
SMP0BXFD9_B_VAL_XXXX0506_	12395	14375	1979	22	15985.3	0.1376	97	90
SMP0099A5_BM_XXXX1118	1241	15548	14306	13	9488.82	0.137	91	81
SMP0099A5_BM_XXXX1118	1698	15410	13711	13	9488.82	0.137	87	90
SMP0099A5_BM_XXXX1118	3789	14529	10739	13	9488.82	0.137	90	89
SMP0099A5_BM_XXXX1118	4106	14529	10422	13	9488.82	0.137	94	89
SMP0099A5_BM_XXXX1118	8471	14377	5905	13	9488.82	0.137	74	48
SMP005BXX_BM_2_0_XXXX0315	8471	13449	4977	40	29260.5	0.1367	85	88
SMP00XA7X_BM_XXXX1102	522	13939	13416	37	27073.4	0.1367	97	88
SMP0A7X7F_BM_XXXX1118	483	14145	13661	15	10975	0.1367	86	84
SMP0A7X7F_BM_XXXX1118	505	14347	13841	15	10975	0.1367	89	93
SMP0A7X7F_BM_XXXX1118	3570	14529	10958	15	10975	0.1367	92	97
SMP000DX6_BM_XXXX0625	8471	13449	4977	12	8797.91	0.1364	81	72
SMP0A0A7B_BM_200_XXXX1006_	511	13926	13414	13	9543.45	0.1362	124	111
SMP0A0A7B_BM_200_XXXX1006_	5368	14055	8686	13	9543.45	0.1362	142	84
SMP000D9B_BM_XXXX0625	386	14575	14188	16	11760	0.1361	77	90
SMP000D9B_BM_XXXX0625	488	15363	14874	16	11760	0.1361	95	91
SMP000D9B_BM_XXXX0625	505	8468	7962	16	11760	0.1361	93	48
SMP000D9B_BM_XXXX0625	511	13926	13414	16	11760	0.1361	73	68
SMP000D9B_BM_XXXX0625	5368	15335	9966	16	11760	0.1361	96	82
SMP0B0759_B_XXXX0203	5368	15335	9966	12	8815.32	0.1361	88	80
SMP0B0759_B_XXXX0203	8460	10843	2382	12	8815.32	0.1361	92	87
SMP0B0759_B_XXXX0203	8471	13449	4977	12	8815.32	0.1361	87	93
SMP0B0759_B_XXXX0203	8471	14529	6057	12	8815.32	0.1361	86	82
SMP0B0759_B_XXXX0203	10292	14187	3894	12	8815.32	0.1361	83	99
SMP0B0759_B_XXXX0203	13845	14413	567	12	8815.32	0.1361	92	93
SMP000B55_BM_XXXX0625	483	14145	13661	13	9567.02	0.1359	81	73
SMP000B55_BM_XXXX0625	1698	15410	13711	13	9567.02	0.1359	75	94
SMP000B55_BM_XXXX0625	5348	9190	3841	13	9567.02	0.1359	98	54
SMP00XB0B_BM_XXXX1102	2222	10627	8404	36	26508.5	0.1358	93	86
SMP000D69_BM_XXXX0628	458	15382	14923	12	8849.2	0.1356	77	79
SMP000D69_BM_XXXX0628	5336	12412	7075	12	8849.2	0.1356	73	83
SMP000D69_BM_XXXX0628	14054	14377	322	12	8849.2	0.1356	85	63
SMP00X0DA_BM_XXXX1021	541	8948	8406	18	13326.6	0.1351	95	62
SMP00X0DA_BM_XXXX1021	8471	13449	4977	18	13326.6	0.1351	86	88
SMP0066B6_BM_XXXX1118	1698	15335	13636	13	9622.66	0.1351	93	91
SMP0066B6_BM_XXXX1118	5368	15335	9966	13	9622.66	0.1351	93	89
SMP0066B6_BM_XXXX1118	12363	13999	1635	13	9622.66	0.1351	91	32
SMP00X5FA_B_XXXX0203	522	14568	14045	16	11856.2	0.135	88	81
SMP0B9BB6_BM_VAL_XXXX0506_	805	15530	14724	22	16301.6	0.135	95	86
SMP0B9BB6_BM_VAL_XXXX0506_	4015	15540	11524	22	16301.6	0.135	81	89
SMP0B9BB6_BM_VAL_XXXX0506_	6840	11136	4295	22	16301.6	0.135	83	93
SMP0BB505_B_VAL_XXXX0506_	521	14364	13842	19	14117.4	0.1346	91	78
SMP0BB505_B_VAL_XXXX0506_	731	13792	13060	19	14117.4	0.1346	85	78
SMP0BB505_B_VAL_XXXX0506_	5306	12389	7082	19	14117.4	0.1346	96	87
SMP0BB505_B_VAL_XXXX0506_	6413	12035	5621	19	14117.4	0.1346	84	95
SMP0BB505_B_VAL_XXXX0506_	13854	13999	144	19	14117.4	0.1346	90	94
SMP0BB505_B_VAL_XXXX0506_	14066	14413	346	19	14117.4	0.1346	87	88
SMP0BB505_B_VAL_XXXX0506_	14412	14923	510	19	14117.4	0.1346	91	73
SMP0BX969_BM_VAL_XXXX0506_	507	12396	11888	29	21537.6	0.1346	96	88
SMP0BX969_BM_VAL_XXXX0506_	1688	14539	12850	29	21537.6	0.1346	86	85
SMP00XB9A_BM_XXXX1102	8471	13449	4977	36	26777.2	0.1344	78	95
SMP00FD79_BM_1_0_XXXX1005	458	14529	14070	10	7447.53	0.1343	88	89
SMP00FD79_BM_1_0_XXXX1005	458	15382	14923	10	7447.53	0.1343	78	85
SMP00FD79_BM_1_0_XXXX1005	529	14145	13615	10	7447.53	0.1343	66	72
SMP00FD79_BM_1_0_XXXX1005	1105	14529	13423	10	7447.53	0.1343	96	86
SMP00FD79_BM_1_0_XXXX1005	1698	12465	10766	10	7447.53	0.1343	76	82
SMP00FD79_BM_1_0_XXXX1005	1714	13384	11669	10	7447.53	0.1343	90	72
SMP00FD79_BM_1_0_XXXX1005	2224	13855	11630	10	7447.53	0.1343	76	88
SMP00FD79_BM_1_0_XXXX1005	2251	14807	12555	10	7447.53	0.1343	87	78
SMP00FD79_BM_1_0_XXXX1005	3533	14563	11029	10	7447.53	0.1343	92	87
SMP00FD79_BM_1_0_XXXX1005	3570	14529	10958	10	7447.53	0.1343	67	93
SMP00FD79_BM_1_0_XXXX1005	4238	14055	9816	10	7447.53	0.1343	63	93
SMP00FD79_BM_1_0_XXXX1005	7816	14807	6990	10	7447.53	0.1343	93	88
SMP00FD79_BM_1_0_XXXX1005	10939	14566	3626	10	7447.53	0.1343	89	86
SMP00FD79_BM_1_0_XXXX1005	14054	14341	286	10	7447.53	0.1343	99	91
SMP00FD79_BM_1_0_XXXX1005	14149	14276	126	10	7447.53	0.1343	26	79
SMP0AF05D_B_VAL_XXXX0506_	8471	13449	4977	19	14209.1	0.1337	76	95
SMP0BB0AF_BM_VAL_XXXX0506_	1656	14276	12619	13	9721.84	0.1337	79	93
SMP0BB0AF_BM_VAL_XXXX0506_	4167	15335	11167	13	9721.84	0.1337	92	86
SMP00X55X_BM_XXXX1103	5348	5482	133	10	7484.22	0.1336	95	67
SMP00X55X_BM_XXXX1103	14066	14413	346	10	7484.22	0.1336	68	86
SMP0BA5A9_B_XXXX0203	429	13634	13204	15	11288.4	0.1329	95	83
SMP0BA5A9_B_XXXX0203	1698	5369	3670	15	11288.4	0.1329	83	82
SMP0BA5A9_B_XXXX0203	2219	14560	12340	15	11288.4	0.1329	95	83
SMP0BA5A9_B_XXXX0203	3603	14654	11050	15	11288.4	0.1329	80	80
SMP0BA5A9_B_XXXX0203	3996	14630	10633	15	11288.4	0.1329	91	73
SMP0BA5A9_B_XXXX0203	5368	14055	8686	15	11288.4	0.1329	88	71
SMP0BA5A9_B_XXXX0203	10751	14643	3891	15	11288.4	0.1329	85	91
SMP00XBFD_BM_XXXX1103	3516	5331	1814	14	10540.1	0.1328	95	81
SMP0AADX7_BM_XXXX1118	1698	15335	13636	13	9823.75	0.1323	88	84
SMP0AADX7_BM_XXXX1118	1714	14482	12767	13	9823.75	0.1323	95	85
SMP0AADX7_BM_XXXX1118	5368	15335	9966	13	9823.75	0.1323	87	89
SMP0AADX7_BM_XXXX1118	5444	14529	9084	13	9823.75	0.1323	79	71
SMP0AADX7_BM_XXXX1118	14003	14390	386	13	9823.75	0.1323	46	92
SMP00X5AD_BM_XXXX1103	5368	14055	8686	11	8319.8	0.1322	87	94
SMP00X5AD_BM_XXXX1103	13020	14413	1392	11	8319.8	0.1322	97	96
SMP000B5X_BM_XXXX0625	487	5425	4937	18	13627.4	0.1321	82	99
SMP000B5X_BM_XXXX0625	1693	14647	12953	18	13627.4	0.1321	93	81
SMP000B5X_BM_XXXX0625	3802	15415	11612	18	13627.4	0.1321	87	87
SMP000B5X_BM_XXXX0625	5368	14055	8686	18	13627.4	0.1321	89	80
SMP000B5X_BM_XXXX0625	6545	13846	7300	18	13627.4	0.1321	84	95
SMP000B5X_BM_XXXX0625	7499	14426	6926	18	13627.4	0.1321	83	94
SMP000B5X_BM_XXXX0625	8471	15382	6910	18	13627.4	0.1321	87	96
SMP00X570_BM_XXXX1103	8471	13449	4977	9	6813.24	0.1321	82	66
SMP00X570_BM_XXXX1103	14054	14377	322	9	6813.24	0.1321	77	84
SMP00X570_BM_XXXX1103	14066	14413	346	9	6813.24	0.1321	90	72
SMP00X5D9_BM_XXXX1103	6545	13846	7300	15	11363.9	0.132	92	81
SMP0BB9BX_BM_VAL_XXXX0506_	5444	14529	9084	14	10602.3	0.132	91	93
SMP0A0F6A_B_XXXX0203	529	13688	13158	12	9114.17	0.1317	68	85
SMP0A0F6A_B_XXXX0203	1714	13864	12149	12	9114.17	0.1317	95	90
SMP0A0F6A_B_XXXX0203	2224	13855	11630	12	9114.17	0.1317	92	83
SMP0A0F6A_B_XXXX0203	3789	14529	10739	12	9114.17	0.1317	94	71
SMP0A0F6A_B_XXXX0203	14351	15403	1051	12	9114.17	0.1317	90	96
SMP0BXFD9_B_VAL_XXXX0506_	376	12419	12042	21	15985.3	0.1314	67	73
SMP0BXFD9_B_VAL_XXXX0506_	445	8776	8330	21	15985.3	0.1314	96	83
SMP0BXFD9_B_VAL_XXXX0506_	488	8455	7966	21	15985.3	0.1314	99	78
SMP0BXFD9_B_VAL_XXXX0506_	516	14368	13851	21	15985.3	0.1314	71	66
SMP0BXFD9_B_VAL_XXXX0506_	792	1678	885	21	15985.3	0.1314	84	97
SMP0BXFD9_B_VAL_XXXX0506_	792	9522	8729	21	15985.3	0.1314	86	77
SMP0BXFD9_B_VAL_XXXX0506_	1217	14385	13167	21	15985.3	0.1314	95	89
SMP0BXFD9_B_VAL_XXXX0506_	1233	13449	12215	21	15985.3	0.1314	86	93
SMP0BXFD9_B_VAL_XXXX0506_	2513	14055	11541	21	15985.3	0.1314	91	92
SMP0BXFD9_B_VAL_XXXX0506_	3772	14641	10868	21	15985.3	0.1314	85	73
SMP0BXFD9_B_VAL_XXXX0506_	3789	14529	10739	21	15985.3	0.1314	84	73
SMP0BXFD9_B_VAL_XXXX0506_	4106	14529	10422	21	15985.3	0.1314	93	90
SMP0BXFD9_B_VAL_XXXX0506_	4183	14513	10329	21	15985.3	0.1314	99	81
SMP0BXFD9_B_VAL_XXXX0506_	4196	10987	6790	21	15985.3	0.1314	94	84
SMP0BXFD9_B_VAL_XXXX0506_	4197	14408	10210	21	15985.3	0.1314	71	87
SMP0BXFD9_B_VAL_XXXX0506_	4886	15665	10778	21	15985.3	0.1314	99	81
SMP0BXFD9_B_VAL_XXXX0506_	5129	14654	9524	21	15985.3	0.1314	91	88
SMP0BXFD9_B_VAL_XXXX0506_	5483	14825	9341	21	15985.3	0.1314	90	97
SMP0BXFD9_B_VAL_XXXX0506_	8034	11434	3399	21	15985.3	0.1314	91	83
SMP0BXFD9_B_VAL_XXXX0506_	10852	14366	3513	21	15985.3	0.1314	89	86
SMP0A09AX_BM_200_XXXX1006_	5368	14055	8686	12	9150.84	0.1311	99	137
SMP00X5X7_BM_XXXX1103	5368	14055	8686	14	10689	0.131	88	89
SMP0075XD_BM_XXXX1118	5368	14055	8686	13	9950.12	0.1307	78	86
SMP00X5DF_BM_XXXX0315	6529	13830	7300	41	31486	0.1302	74	96
SMP00FD5D_BM_XXXX1118	2224	13855	11630	14	10764.6	0.1301	94	89
SMP00FD5D_BM_XXXX1118	3789	14529	10739	14	10764.6	0.1301	97	73
SMP00FD5D_BM_XXXX1118	5368	15335	9966	14	10764.6	0.1301	94	67
SMP00FD5D_BM_XXXX1118	8471	13688	5216	14	10764.6	0.1301	62	94
SMP00FD5D_BM_XXXX1118	10951	15372	4420	14	10764.6	0.1301	93	82
SMP0005AB_BM_XXXX0625	1698	15335	13636	16	12310.6	0.13	91	84
SMP0005AB_BM_XXXX0625	5368	14055	8686	16	12310.6	0.13	87	90
SMP0005AB_BM_XXXX0625	14066	14413	346	16	12310.6	0.13	87	93
SMP0BX969_BM_VAL_XXXX0506_	441	14191	13749	28	21537.6	0.13	97	91
SMP0BX969_BM_VAL_XXXX0506_	491	14584	14092	28	21537.6	0.13	92	85
SMP0BX969_BM_VAL_XXXX0506_	498	10952	10453	28	21537.6	0.13	100	90
SMP0BX969_BM_VAL_XXXX0506_	561	14345	13783	28	21537.6	0.13	95	93
SMP0BX969_BM_VAL_XXXX0506_	3547	15488	11940	28	21537.6	0.13	92	91
SMP0BX969_BM_VAL_XXXX0506_	14392	14774	381	28	21537.6	0.13	90	91
SMP005565_B_XXXX0203	469	11982	11512	16	12329.1	0.1298	96	86
SMP005565_B_XXXX0203	529	13944	13414	16	12329.1	0.1298	86	72
SMP005565_B_XXXX0203	1698	15335	13636	16	12329.1	0.1298	82	78
SMP00XDXA_B_XXXX0203	1714	10904	9189	13	10040.9	0.1295	90	87
SMP00XDXA_B_XXXX0203	4181	14717	10535	13	10040.9	0.1295	85	81
SMP00XA7X_BM_XXXX1102	3688	11763	8074	35	27073.4	0.1293	94	83
SMP00XXD9_BM_XXXX0315	3516	5331	1814	35	27125.6	0.129	93	82
SMP00055X_BM_XXXX0620	5368	14055	8686	13	10089.4	0.1288	75	88
SMP00055X_BM_XXXX0620	8471	10980	2508	13	10089.4	0.1288	35	75
SMP0B9BB6_BM_VAL_XXXX0506_	496	14361	13864	21	16301.6	0.1288	99	89
SMP0B9BB6_BM_VAL_XXXX0506_	792	1678	885	21	16301.6	0.1288	92	86
SMP0B9BB6_BM_VAL_XXXX0506_	1714	14482	12767	21	16301.6	0.1288	91	91
SMP0B9BB6_BM_VAL_XXXX0506_	2332	12099	9766	21	16301.6	0.1288	83	69
SMP0B9BB6_BM_VAL_XXXX0506_	6850	14395	7544	21	16301.6	0.1288	87	81
SMP0B9BB6_BM_VAL_XXXX0506_	11041	12429	1387	21	16301.6	0.1288	99	83
SMP0B9BB6_BM_VAL_XXXX0506_	11273	15375	4101	21	16301.6	0.1288	94	82
SMP000BX5_BM_XXXX0625	5368	14055	8686	14	10898.4	0.1285	89	87
SMP000BX5_BM_XXXX0625	5368	15335	9966	14	10898.4	0.1285	95	79
SMP000BX5_BM_XXXX0625	5443	14636	9192	14	10898.4	0.1285	93	89
SMP00DBXA_B_XXXX0203	11058	14529	3470	14	10897.6	0.1285	81	85
SMP00FBB7_BM_XXXX1118	1105	13846	12740	11	8600.21	0.1279	86	73
SMP00FBB7_BM_XXXX1118	1698	8468	6769	11	8600.21	0.1279	88	66
SMP00FBB7_BM_XXXX1118	2224	14024	11799	11	8600.21	0.1279	53	60
SMP00FBB7_BM_XXXX1118	5002	14767	9764	11	8600.21	0.1279	69	97
SMP00FBB7_BM_XXXX1118	13305	14568	1262	11	8600.21	0.1279	74	90
SMP000D9B_BM_XXXX0625	571	14430	13858	15	11760	0.1276	91	46
SMP000D9B_BM_XXXX0625	6529	13830	7300	15	11760	0.1276	95	72
SMP000D9B_BM_XXXX0625	13854	13999	144	15	11760	0.1276	88	74
SMP00X0DA_BM_XXXX1021	552	13864	13311	17	13326.6	0.1276	97	86
SMP00X0DA_BM_XXXX1021	6545	13846	7300	17	13326.6	0.1276	85	97
SMP0A7X7F_BM_XXXX1118	1714	14335	12620	14	10975	0.1276	84	94
SMP0A7X7F_BM_XXXX1118	2224	13855	11630	14	10975	0.1276	93	84
SMP0A7X7F_BM_XXXX1118	5368	15335	9966	14	10975	0.1276	96	84
SMP0A7X7F_BM_XXXX1118	5399	15684	10284	14	10975	0.1276	97	68
SMP0A7X7F_BM_XXXX1118	10951	15372	4420	14	10975	0.1276	89	79
SMP0BB505_B_VAL_XXXX0506_	376	13633	13256	18	14117.4	0.1275	66	72
SMP0BB505_B_VAL_XXXX0506_	2224	13792	11567	18	14117.4	0.1275	91	92
SMP0BB505_B_VAL_XXXX0506_	2378	14042	11663	18	14117.4	0.1275	97	80
SMP0BB505_B_VAL_XXXX0506_	5405	12041	6635	18	14117.4	0.1275	98	79
SMP0BB505_B_VAL_XXXX0506_	5483	14825	9341	18	14117.4	0.1275	87	74
SMP0BB505_B_VAL_XXXX0506_	7228	13918	6689	18	14117.4	0.1275	95	86
SMP0BB505_B_VAL_XXXX0506_	9081	14529	5447	18	14117.4	0.1275	79	95
SMP0BB505_B_VAL_XXXX0506_	9411	14411	4999	18	14117.4	0.1275	96	83
SMP0BB505_B_VAL_XXXX0506_	13020	14413	1392	18	14117.4	0.1275	69	93
SMP00DXAF_BM_1_0_XXXX1005	458	15382	14923	10	7858.08	0.1273	75	99
SMP00DXAF_BM_1_0_XXXX1005	1105	14529	13423	10	7858.08	0.1273	91	74
SMP00DXAF_BM_1_0_XXXX1005	4181	15403	11221	10	7858.08	0.1273	40	97
SMP00DXAF_BM_1_0_XXXX1005	8471	13449	4977	10	7858.08	0.1273	86	93
SMP00DXAF_BM_1_0_XXXX1005	13854	14737	882	10	7858.08	0.1273	79	49
SMP00DXAF_BM_1_0_XXXX1005	14066	14413	346	10	7858.08	0.1273	87	52
SMP00XB9A_BM_XXXX1102	537	15530	14992	34	26777.2	0.127	80	90
SMP005X75_BM_XXXX0505	3570	14338	10767	11	8686.89	0.1266	64	62
SMP005X75_BM_XXXX0505	8471	13449	4977	11	8686.89	0.1266	70	73
SMP005BXX_BM_2_0_XXXX0315	708	13767	13058	37	29260.5	0.1265	90	92
SMP0099A5_BM_XXXX1118	6545	14419	7873	12	9488.82	0.1265	78	79
SMP00X5FA_B_XXXX0203	498	14593	14094	15	11856.2	0.1265	87	82
SMP005XD6_BM_1_0_XXXX0505	5051	15511	10459	16	12661.1	0.1264	94	96
SMP0AF0A5_BM_XXXX1118	483	14145	13661	12	9490.18	0.1264	85	73
SMP0AF0A5_BM_XXXX1118	505	14554	14048	12	9490.18	0.1264	69	69
SMP005605_BM_XXXX0505	6545	13846	7300	8	6340.74	0.1262	87	67
SMP0005DX_BM_XXXX0625	529	13944	13414	14	11125.1	0.1258	85	66
SMP000DB7_BM_XXXX0323	1713	15511	13797	13	10334.3	0.1258	94	81
SMP006DDA_B_XXXX0203	8471	14529	6057	12	9536.42	0.1258	80	74
SMP000B55_BM_XXXX0625	458	1234	775	12	9567.02	0.1254	91	77
SMP000B55_BM_XXXX0625	959	14529	13569	12	9567.02	0.1254	60	98
SMP000B55_BM_XXXX0625	8624	15335	6710	12	9567.02	0.1254	91	93
SMP0BX969_BM_VAL_XXXX0506_	498	11517	11018	27	21537.6	0.1254	98	78
SMP0BX969_BM_VAL_XXXX0506_	529	13944	13414	27	21537.6	0.1254	86	70
SMP0BX969_BM_VAL_XXXX0506_	560	14422	13861	27	21537.6	0.1254	95	88
SMP0BX969_BM_VAL_XXXX0506_	2219	14560	12340	27	21537.6	0.1254	90	71
SMP0BX969_BM_VAL_XXXX0506_	14003	14575	571	27	21537.6	0.1254	97	93
SMP00XXD9_BM_XXXX0315	8471	13449	4977	34	27125.6	0.1253	85	95
SMP00X0X0_BM_2_0_XXXX1021	6545	13846	7300	11	8791.45	0.1251	91	87
SMP0BXFD9_B_VAL_XXXX0506_	471	14820	14348	20	15985.3	0.1251	100	90
SMP0BXFD9_B_VAL_XXXX0506_	475	8950	8474	20	15985.3	0.1251	92	85
SMP0BXFD9_B_VAL_XXXX0506_	480	13855	13374	20	15985.3	0.1251	72	84
SMP0BXFD9_B_VAL_XXXX0506_	488	10088	9599	20	15985.3	0.1251	100	87
SMP0BXFD9_B_VAL_XXXX0506_	555	8987	8431	20	15985.3	0.1251	94	92
SMP0BXFD9_B_VAL_XXXX0506_	1241	14815	13573	20	15985.3	0.1251	88	90
SMP0BXFD9_B_VAL_XXXX0506_	1241	15548	14306	20	15985.3	0.1251	95	81
SMP0BXFD9_B_VAL_XXXX0506_	1688	14539	12850	20	15985.3	0.1251	98	92
SMP0BXFD9_B_VAL_XXXX0506_	1693	15548	13854	20	15985.3	0.1251	95	94
SMP0BXFD9_B_VAL_XXXX0506_	3501	8587	5085	20	15985.3	0.1251	95	97
SMP0BXFD9_B_VAL_XXXX0506_	3810	14826	11015	20	15985.3	0.1251	96	71
SMP0BXFD9_B_VAL_XXXX0506_	3933	10710	6776	20	15985.3	0.1251	95	88
SMP0BXFD9_B_VAL_XXXX0506_	4100	14136	10035	20	15985.3	0.1251	92	91
SMP0BXFD9_B_VAL_XXXX0506_	5348	5482	133	20	15985.3	0.1251	94	71
SMP0BXFD9_B_VAL_XXXX0506_	5442	14820	9377	20	15985.3	0.1251	94	83
SMP0BXFD9_B_VAL_XXXX0506_	5467	15416	9948	20	15985.3	0.1251	92	80
SMP0BXFD9_B_VAL_XXXX0506_	9215	12932	3716	20	15985.3	0.1251	95	46
SMP0BXFD9_B_VAL_XXXX0506_	10951	15372	4420	20	15985.3	0.1251	97	87
SMP0BXFD9_B_VAL_XXXX0506_	13030	15531	2500	20	15985.3	0.1251	84	84
SMP0BXFD9_B_VAL_XXXX0506_	14066	14413	346	20	15985.3	0.1251	89	77
SMP0A0BFX_BM_200_XXXX1006_	8471	13449	4977	12	9598.4	0.125	132	139
SMP0A0BFX_BM_200_XXXX1006_	14054	14377	322	12	9598.4	0.125	134	65
SMP0B0759_B_XXXX0203	440	576	135	11	8815.32	0.1248	91	66
SMP0B0759_B_XXXX0203	1105	14067	12961	11	8815.32	0.1248	76	40
SMP0B0759_B_XXXX0203	1241	8661	7419	11	8815.32	0.1248	77	92
SMP0B0759_B_XXXX0203	1698	15335	13636	11	8815.32	0.1248	89	91
SMP0B0759_B_XXXX0203	3570	14529	10958	11	8815.32	0.1248	89	96
SMP0B0759_B_XXXX0203	4167	15335	11167	11	8815.32	0.1248	89	90
SMP0B0759_B_XXXX0203	4181	14717	10535	11	8815.32	0.1248	83	65
SMP0B0759_B_XXXX0203	8624	15335	6710	11	8815.32	0.1248	67	89
SMP0B0759_B_XXXX0203	10968	13855	2886	11	8815.32	0.1248	95	74
SMP0B0759_B_XXXX0203	14003	15681	1677	11	8815.32	0.1248	90	70
SMP0B0759_B_XXXX0203	14066	14413	346	11	8815.32	0.1248	80	86
SMP0B0759_B_XXXX0203	14376	15335	958	11	8815.32	0.1248	93	91
SMP000B5X_BM_XXXX0625	3495	5436	1940	17	13627.4	0.1247	94	76
SMP000B5X_BM_XXXX0625	3519	13792	10272	17	13627.4	0.1247	85	82
SMP000B5X_BM_XXXX0625	4398	14822	10423	17	13627.4	0.1247	92	85
SMP000B5X_BM_XXXX0625	5368	15335	9966	17	13627.4	0.1247	96	89
SMP000B5X_BM_XXXX0625	6840	11136	4295	17	13627.4	0.1247	84	73
SMP000B5X_BM_XXXX0625	14003	14771	767	17	13627.4	0.1247	54	86
SMP000B5X_BM_XXXX0625	14054	15335	1280	17	13627.4	0.1247	90	92
SMP000D69_BM_XXXX0628	1714	15517	13802	11	8849.2	0.1243	78	93
SMP000D69_BM_XXXX0628	3533	14563	11029	11	8849.2	0.1243	88	81
SMP000D69_BM_XXXX0628	3789	14529	10739	11	8849.2	0.1243	89	70
SMP00595D_BM_2_0_XXXX0316	14046	14371	324	26	20942.9	0.1241	92	80
SMP0BA5A9_B_XXXX0203	447	5194	4746	14	11288.4	0.124	88	88
SMP0BA5A9_B_XXXX0203	458	14529	14070	14	11288.4	0.124	90	88
SMP0BA5A9_B_XXXX0203	458	15382	14923	14	11288.4	0.124	84	84
SMP0BA5A9_B_XXXX0203	480	4107	3626	14	11288.4	0.124	81	68
SMP0BA5A9_B_XXXX0203	1105	14413	13307	14	11288.4	0.124	56	95
SMP0BA5A9_B_XXXX0203	1714	13640	11925	14	11288.4	0.124	91	58
SMP0BA5A9_B_XXXX0203	2224	13792	11567	14	11288.4	0.124	91	81
SMP0BA5A9_B_XXXX0203	8471	11045	2573	14	11288.4	0.124	91	94
SMP0BA5A9_B_XXXX0203	14003	15681	1677	14	11288.4	0.124	76	81
SMP0BA5A9_B_XXXX0203	14054	14377	322	14	11288.4	0.124	81	85
SMP0AAXD5_BM_200_XXXX1006_	6545	13846	7300	12	9695.55	0.1238	140	82
SMP0AAXD5_BM_200_XXXX1006_	8471	13449	4977	12	9695.55	0.1238	130	118
SMP009F9D_BM_XXXX1021	14054	14377	322	16	12931.3	0.1237	82	83
SMP0BB0AF_BM_VAL_XXXX0506_	1698	15335	13636	12	9721.84	0.1234	81	91
SMP0BB0AF_BM_VAL_XXXX0506_	3533	14563	11029	12	9721.84	0.1234	57	77
SMP0BB0AF_BM_VAL_XXXX0506_	4106	14529	10422	12	9721.84	0.1234	94	85
SMP00XBFD_BM_XXXX1103	4095	14414	10318	13	10540.1	0.1233	95	80
SMP00X5D9_BM_XXXX1103	513	15507	14993	14	11363.9	0.1232	74	89
SMP00X5D9_BM_XXXX1103	1105	13846	12740	14	11363.9	0.1232	91	86
SMP00X05X_BM_XXXX1021	14066	14413	346	11	8963.27	0.1227	81	67
SMP0B9BB6_BM_VAL_XXXX0506_	966	3578	2611	20	16301.6	0.1227	99	88
SMP0B9BB6_BM_VAL_XXXX0506_	1226	15530	14303	20	16301.6	0.1227	96	94
SMP0B9BB6_BM_VAL_XXXX0506_	1698	14571	12872	20	16301.6	0.1227	96	93
SMP0B9BB6_BM_VAL_XXXX0506_	2224	13792	11567	20	16301.6	0.1227	92	89
SMP0B9BB6_BM_VAL_XXXX0506_	2402	13866	11463	20	16301.6	0.1227	96	89
SMP0B9BB6_BM_VAL_XXXX0506_	3321	15527	12205	20	16301.6	0.1227	97	93
SMP0B9BB6_BM_VAL_XXXX0506_	3514	14361	10846	20	16301.6	0.1227	92	93
SMP0B9BB6_BM_VAL_XXXX0506_	5443	14636	9192	20	16301.6	0.1227	93	82
SMP0B9BB6_BM_VAL_XXXX0506_	6476	14146	7669	20	16301.6	0.1227	97	85
SMP0B9BB6_BM_VAL_XXXX0506_	6843	14388	7544	20	16301.6	0.1227	73	91
SMP0B9BB6_BM_VAL_XXXX0506_	7499	14426	6926	20	16301.6	0.1227	88	93
SMP0B9BB6_BM_VAL_XXXX0506_	7816	14807	6990	20	16301.6	0.1227	87	86
SMP0B9BB6_BM_VAL_XXXX0506_	14054	14377	322	20	16301.6	0.1227	85	89
SMP0BB9BX_BM_VAL_XXXX0506_	1714	14482	12767	13	10602.3	0.1226	91	82
SMP0BB9BX_BM_VAL_XXXX0506_	5368	14413	9044	13	10602.3	0.1226	85	86
SMP005X66_BM_XXXX0505	6335	13999	7663	14	11426.2	0.1225	93	65
SMP0AA6BD_BM_200_XXXX1006_	6545	13846	7300	11	8984.66	0.1224	125	74
SMP0AADX7_BM_XXXX1118	12103	14413	2309	12	9823.75	0.1222	88	51
SMP0BXFD9_B_XXXX0506	440	576	135	4	3279.74	0.122	91	43
SMP0BXFD9_B_XXXX0506	440	13886	13445	4	3279.74	0.122	100	74
SMP0BXFD9_B_XXXX0506	458	14377	13918	4	3279.74	0.122	24	56
SMP0BXFD9_B_XXXX0506	552	13864	13311	4	3279.74	0.122	66	63
SMP0BXFD9_B_XXXX0506	983	13803	12819	4	3279.74	0.122	93	78
SMP0BXFD9_B_XXXX0506	1241	14055	12813	4	3279.74	0.122	25	48
SMP0BXFD9_B_XXXX0506	1698	8814	7115	4	3279.74	0.122	34	83
SMP0BXFD9_B_XXXX0506	1698	13683	11984	4	3279.74	0.122	88	80
SMP0BXFD9_B_XXXX0506	1698	13792	12093	4	3279.74	0.122	27	26
SMP0BXFD9_B_XXXX0506	1698	15335	13636	4	3279.74	0.122	64	84
SMP0BXFD9_B_XXXX0506	1698	15410	13711	4	3279.74	0.122	42	89
SMP0BXFD9_B_XXXX0506	1714	11267	9552	4	3279.74	0.122	54	29
SMP0BXFD9_B_XXXX0506	1714	13779	12064	4	3279.74	0.122	68	38
SMP0BXFD9_B_XXXX0506	1832	13999	12166	4	3279.74	0.122	76	32
SMP0BXFD9_B_XXXX0506	1922	2225	302	4	3279.74	0.122	56	22
SMP0BXFD9_B_XXXX0506	2224	9093	6868	4	3279.74	0.122	95	38
SMP0BXFD9_B_XXXX0506	2224	12026	9801	4	3279.74	0.122	40	78
SMP0BXFD9_B_XXXX0506	2224	14024	11799	4	3279.74	0.122	81	79
SMP0BXFD9_B_XXXX0506	2793	10969	8175	4	3279.74	0.122	64	44
SMP0BXFD9_B_XXXX0506	3321	14055	10733	4	3279.74	0.122	71	27
SMP0BXFD9_B_XXXX0506	3538	10980	7441	4	3279.74	0.122	99	43
SMP0BXFD9_B_XXXX0506	3603	13852	10248	4	3279.74	0.122	66	75
SMP0BXFD9_B_XXXX0506	3725	12558	8832	4	3279.74	0.122	36	46
SMP0BXFD9_B_XXXX0506	3819	15538	11718	4	3279.74	0.122	73	94
SMP0BXFD9_B_XXXX0506	4053	15538	11484	4	3279.74	0.122	71	56
SMP0BXFD9_B_XXXX0506	4106	12360	8253	4	3279.74	0.122	40	72
SMP0BXFD9_B_XXXX0506	4874	12080	7205	4	3279.74	0.122	38	38
SMP0BXFD9_B_XXXX0506	5167	15350	10182	4	3279.74	0.122	65	53
SMP0BXFD9_B_XXXX0506	5327	14377	9049	4	3279.74	0.122	53	27
SMP0BXFD9_B_XXXX0506	5336	13390	8053	4	3279.74	0.122	74	47
SMP0BXFD9_B_XXXX0506	5336	13846	8509	4	3279.74	0.122	49	36
SMP0BXFD9_B_XXXX0506	5368	14067	8698	4	3279.74	0.122	36	65
SMP0BXFD9_B_XXXX0506	5368	14341	8972	4	3279.74	0.122	91	73
SMP0BXFD9_B_XXXX0506	6219	8472	2252	4	3279.74	0.122	67	85
SMP0BXFD9_B_XXXX0506	6556	9427	2870	4	3279.74	0.122	73	86
SMP0BXFD9_B_XXXX0506	6602	14649	8046	4	3279.74	0.122	91	67
SMP0BXFD9_B_XXXX0506	8460	14335	5874	4	3279.74	0.122	62	87
SMP0BXFD9_B_XXXX0506	8471	14377	5905	4	3279.74	0.122	59	38
SMP0BXFD9_B_XXXX0506	8471	14643	6171	4	3279.74	0.122	37	87
SMP0BXFD9_B_XXXX0506	8770	11136	2365	4	3279.74	0.122	21	26
SMP0BXFD9_B_XXXX0506	9030	15178	6147	4	3279.74	0.122	85	44
SMP0BXFD9_B_XXXX0506	11044	15444	4399	4	3279.74	0.122	35	20
SMP0BXFD9_B_XXXX0506	12103	14413	2309	4	3279.74	0.122	65	86
SMP0BXFD9_B_XXXX0506	13448	14807	1358	4	3279.74	0.122	62	34
SMP0BXFD9_B_XXXX0506	13977	14529	551	4	3279.74	0.122	20	64
SMP0BXFD9_B_XXXX0506	14118	14815	696	4	3279.74	0.122	82	32
SMP0005AB_BM_XXXX0625	2224	13792	11567	15	12310.6	0.1218	85	83
SMP005X9B_BM_1_0_XXXX0505	6335	13999	7663	15	12313.5	0.1218	93	88
SMP005565_B_XXXX0203	5368	15335	9966	15	12329.1	0.1217	86	79
SMP00X5X7_BM_XXXX1103	481	14223	13741	13	10689	0.1216	94	66
SMP00X5X7_BM_XXXX1103	792	9522	8729	13	10689	0.1216	83	86
SMP00X5X7_BM_XXXX1103	1105	13846	12740	13	10689	0.1216	80	78
SMP0A05FD_BM_200_XXXX1006_	6335	13999	7663	11	9057.33	0.1214	103	131
SMP0A05FD_BM_200_XXXX1006_	14054	14377	322	11	9057.33	0.1214	131	112
SMP00X07X_BM_XXXX1021	6545	13846	7300	12	9908.42	0.1211	86	95
SMP00FD5D_BM_XXXX1118	502	14253	13750	13	10764.6	0.1208	52	72
SMP00FD5D_BM_XXXX1118	522	13809	13286	13	10764.6	0.1208	100	93
SMP00FD5D_BM_XXXX1118	1677	14529	12851	13	10764.6	0.1208	84	79
SMP00FD5D_BM_XXXX1118	4167	15335	11167	13	10764.6	0.1208	81	94
SMP00FD5D_BM_XXXX1118	4909	14055	9145	13	10764.6	0.1208	85	54
SMP00FD5D_BM_XXXX1118	8471	13449	4977	13	10764.6	0.1208	88	92
SMP00FD5D_BM_XXXX1118	8471	14377	5905	13	10764.6	0.1208	93	95
SMP00FD5D_BM_XXXX1118	14149	14276	126	13	10764.6	0.1208	46	82
SMP00FD5D_BM_XXXX1118	14376	15335	958	13	10764.6	0.1208	95	86
SMP00FD79_BM_1_0_XXXX1005	381	13855	13473	9	7447.53	0.1208	71	94
SMP00FD79_BM_1_0_XXXX1005	480	14341	13860	9	7447.53	0.1208	99	80
SMP00FD79_BM_1_0_XXXX1005	591	14377	13785	9	7447.53	0.1208	87	59
SMP00FD79_BM_1_0_XXXX1005	1241	4023	2781	9	7447.53	0.1208	81	81
SMP00FD79_BM_1_0_XXXX1005	1677	12080	10402	9	7447.53	0.1208	78	52
SMP00FD79_BM_1_0_XXXX1005	1698	5369	3670	9	7447.53	0.1208	87	67
SMP00FD79_BM_1_0_XXXX1005	1698	14368	12669	9	7447.53	0.1208	84	65
SMP00FD79_BM_1_0_XXXX1005	1714	13779	12064	9	7447.53	0.1208	86	89
SMP00FD79_BM_1_0_XXXX1005	4167	14055	9887	9	7447.53	0.1208	81	93
SMP00FD79_BM_1_0_XXXX1005	4181	14717	10535	9	7447.53	0.1208	91	78
SMP00FD79_BM_1_0_XXXX1005	4259	13792	9532	9	7447.53	0.1208	91	91
SMP00FD79_BM_1_0_XXXX1005	5368	15335	9966	9	7447.53	0.1208	91	90
SMP00FD79_BM_1_0_XXXX1005	5444	8472	3027	9	7447.53	0.1208	51	66
SMP00FD79_BM_1_0_XXXX1005	8440	12023	3582	9	7447.53	0.1208	93	66
SMP00FD79_BM_1_0_XXXX1005	8624	13653	5028	9	7447.53	0.1208	96	74
SMP00FD79_BM_1_0_XXXX1005	10981	15416	4434	9	7447.53	0.1208	65	79
SMP00FD79_BM_1_0_XXXX1005	12363	14145	1781	9	7447.53	0.1208	81	85
SMP00FD79_BM_1_0_XXXX1005	13977	14529	551	9	7447.53	0.1208	85	87
SMP00FD79_BM_1_0_XXXX1005	14149	14529	379	9	7447.53	0.1208	96	73
SMP0A0F6A_B_XXXX0203	1698	14055	12356	11	9114.17	0.1207	88	91
SMP0A0F6A_B_XXXX0203	1698	15410	13711	11	9114.17	0.1207	91	84
SMP0A0F6A_B_XXXX0203	3609	15491	11881	11	9114.17	0.1207	69	79
SMP0A0F6A_B_XXXX0203	5002	14767	9764	11	9114.17	0.1207	94	42
SMP0A0F6A_B_XXXX0203	5444	14529	9084	11	9114.17	0.1207	89	89
SMP0A0F6A_B_XXXX0203	7816	15382	7565	11	9114.17	0.1207	89	86
SMP0A0F6A_B_XXXX0203	8775	15368	6592	11	9114.17	0.1207	78	95
SMP0A0F6A_B_XXXX0203	10923	14150	3226	11	9114.17	0.1207	95	96
SMP0A0F6A_B_XXXX0203	10951	15372	4420	11	9114.17	0.1207	97	87
SMP0A0F6A_B_XXXX0203	13305	14407	1101	11	9114.17	0.1207	54	82
SMP0BX969_BM_VAL_XXXX0506_	381	13855	13473	26	21537.6	0.1207	71	96
SMP0BX969_BM_VAL_XXXX0506_	538	13682	13143	26	21537.6	0.1207	94	89
SMP0BX969_BM_VAL_XXXX0506_	1698	15335	13636	26	21537.6	0.1207	92	90
SMP0BX969_BM_VAL_XXXX0506_	3552	14387	10834	26	21537.6	0.1207	97	84
SMP0075XD_BM_XXXX1118	14003	14771	767	12	9950.12	0.1206	90	90
SMP00XAX6_BM_XXXX1102	3688	11763	8074	34	28206	0.1205	98	82
SMP0BB505_B_VAL_XXXX0506_	495	13302	12806	17	14117.4	0.1204	90	88
SMP0BB505_B_VAL_XXXX0506_	591	14377	13785	17	14117.4	0.1204	92	79
SMP0BB505_B_VAL_XXXX0506_	792	1678	885	17	14117.4	0.1204	93	91
SMP0BB505_B_VAL_XXXX0506_	1154	12547	11392	17	14117.4	0.1204	89	92
SMP0BB505_B_VAL_XXXX0506_	1226	15530	14303	17	14117.4	0.1204	86	76
SMP0BB505_B_VAL_XXXX0506_	1714	14482	12767	17	14117.4	0.1204	90	84
SMP0BB505_B_VAL_XXXX0506_	3470	14401	10930	17	14117.4	0.1204	70	77
SMP0BB505_B_VAL_XXXX0506_	3530	14344	10813	17	14117.4	0.1204	92	91
SMP0BB505_B_VAL_XXXX0506_	3533	14563	11029	17	14117.4	0.1204	83	91
SMP0BB505_B_VAL_XXXX0506_	3575	14268	10692	17	14117.4	0.1204	95	88
SMP0BB505_B_VAL_XXXX0506_	4195	15645	11449	17	14117.4	0.1204	94	91
SMP0BB505_B_VAL_XXXX0506_	5002	14767	9764	17	14117.4	0.1204	95	98
SMP0BB505_B_VAL_XXXX0506_	5330	13789	8458	17	14117.4	0.1204	99	88
SMP0BB505_B_VAL_XXXX0506_	5399	15684	10284	17	14117.4	0.1204	91	72
SMP0BB505_B_VAL_XXXX0506_	6476	13777	7300	17	14117.4	0.1204	91	90
SMP0BB505_B_VAL_XXXX0506_	13079	15548	2468	17	14117.4	0.1204	87	99
SMP0BB505_B_VAL_XXXX0506_	14054	15335	1280	17	14117.4	0.1204	93	82
SMP00X55X_BM_XXXX1103	5462	14807	9344	9	7484.22	0.1203	85	88
SMP00X5AD_BM_XXXX1103	3597	13640	10042	10	8319.8	0.1202	88	91
SMP00X5AD_BM_XXXX1103	3819	14745	10925	10	8319.8	0.1202	93	86
SMP00X5AD_BM_XXXX1103	4185	8468	4282	10	8319.8	0.1202	93	77
SMP00X5AD_BM_XXXX1103	5368	14413	9044	10	8319.8	0.1202	54	92
SMP00X5AD_BM_XXXX1103	5444	14529	9084	10	8319.8	0.1202	86	71
SMP00X5AD_BM_XXXX1103	5490	8481	2990	10	8319.8	0.1202	90	99
SMP00X5AD_BM_XXXX1103	7816	14807	6990	10	8319.8	0.1202	85	72
SMP00X5AD_BM_XXXX1103	12103	14413	2309	10	8319.8	0.1202	88	99
SMP00X5AD_BM_XXXX1103	13854	13999	144	10	8319.8	0.1202	67	97
SMP0A09AX_BM_200_XXXX1006_	6545	14419	7873	11	9150.84	0.1202	128	76
SMP0A09AX_BM_200_XXXX1006_	8471	13449	4977	11	9150.84	0.1202	114	140
SMP00XB90_BM_XXXX1102	792	9522	8729	27	22555.8	0.1197	70	92
SMP0AF05D_B_VAL_XXXX0506_	2222	10627	8404	17	14209.1	0.1196	92	81
SMP00XDXA_B_XXXX0203	13448	14529	1080	12	10040.9	0.1195	85	93
SMP00X66D_BM_1_0_XXXX0316	6545	13846	7300	31	25958.8	0.1194	90	86
SMP000BX5_BM_XXXX0625	708	13767	13058	13	10898.4	0.1193	87	73
SMP000BX5_BM_XXXX0625	1127	13868	12740	13	10898.4	0.1193	96	79
SMP000BX5_BM_XXXX0625	1698	13683	11984	13	10898.4	0.1193	94	80
SMP000BX5_BM_XXXX0625	1698	15410	13711	13	10898.4	0.1193	86	94
SMP000BX5_BM_XXXX0625	5399	15684	10284	13	10898.4	0.1193	94	67
SMP00DBXA_B_XXXX0203	5336	14529	9192	13	10897.6	0.1193	96	88
SMP0BX969_BM_XXXX0506	381	13999	13617	4	3356.4	0.1192	45	76
SMP0BX969_BM_XXXX0506	440	12026	11585	4	3356.4	0.1192	86	73
SMP0BX969_BM_XXXX0506	458	9315	8856	4	3356.4	0.1192	92	64
SMP0BX969_BM_XXXX0506	591	12399	11807	4	3356.4	0.1192	90	51
SMP0BX969_BM_XXXX0506	591	13584	12992	4	3356.4	0.1192	90	49
SMP0BX969_BM_XXXX0506	1105	8685	7579	4	3356.4	0.1192	80	57
SMP0BX969_BM_XXXX0506	1105	14529	13423	4	3356.4	0.1192	70	32
SMP0BX969_BM_XXXX0506	1233	10838	9604	4	3356.4	0.1192	34	82
SMP0BX969_BM_XXXX0506	1233	13678	12444	4	3356.4	0.1192	54	88
SMP0BX969_BM_XXXX0506	3597	14205	10607	4	3356.4	0.1192	60	83
SMP0BX969_BM_XXXX0506	3789	5337	1547	4	3356.4	0.1192	48	41
SMP0BX969_BM_XXXX0506	5228	13978	8749	4	3356.4	0.1192	20	84
SMP0BX969_BM_XXXX0506	5237	13999	8761	4	3356.4	0.1192	87	63
SMP0BX969_BM_XXXX0506	5348	10969	5620	4	3356.4	0.1192	71	44
SMP0BX969_BM_XXXX0506	5348	13329	7980	4	3356.4	0.1192	89	65
SMP0BX969_BM_XXXX0506	5359	10945	5585	4	3356.4	0.1192	47	65
SMP0BX969_BM_XXXX0506	5368	13081	7712	4	3356.4	0.1192	98	21
SMP0BX969_BM_XXXX0506	5368	14067	8698	4	3356.4	0.1192	66	90
SMP0BX969_BM_XXXX0506	5368	15335	9966	4	3356.4	0.1192	51	74
SMP0BX969_BM_XXXX0506	5368	15548	10179	4	3356.4	0.1192	48	89
SMP0BX969_BM_XXXX0506	6602	14150	7547	4	3356.4	0.1192	61	72
SMP0BX969_BM_XXXX0506	10302	15538	5235	4	3356.4	0.1192	84	27
SMP0BX969_BM_XXXX0506	13305	14568	1262	4	3356.4	0.1192	66	48
SMP0BX969_BM_XXXX0506	14054	14377	322	4	3356.4	0.1192	82	86
SMP0BX969_BM_XXXX0506	14305	15403	1097	4	3356.4	0.1192	88	39
SMP0BX969_BM_XXXX0506	15100	15335	234	4	3356.4	0.1192	81	49
SMP000D9B_BM_XXXX0625	561	13697	13135	14	11760	0.119	93	85
SMP000D9B_BM_XXXX0625	8471	13449	4977	14	11760	0.119	87	77
SMP000D9B_BM_XXXX0625	10846	14339	3492	14	11760	0.119	96	91
SMP000D9B_BM_XXXX0625	14054	15335	1280	14	11760	0.119	90	92
SMP00055X_BM_XXXX0620	2224	13792	11567	12	10089.4	0.1189	81	57
SMP00055X_BM_XXXX0620	3570	14529	10958	12	10089.4	0.1189	92	95
SMP0BXFD9_B_VAL_XXXX0506_	381	13999	13617	19	15985.3	0.1189	63	75
SMP0BXFD9_B_VAL_XXXX0506_	434	14339	13904	19	15985.3	0.1189	95	93
SMP0BXFD9_B_VAL_XXXX0506_	1090	14397	13306	19	15985.3	0.1189	81	80
SMP0BXFD9_B_VAL_XXXX0506_	1698	13683	11984	19	15985.3	0.1189	92	80
SMP0BXFD9_B_VAL_XXXX0506_	1714	14335	12620	19	15985.3	0.1189	98	69
SMP0BXFD9_B_VAL_XXXX0506_	2080	9587	7506	19	15985.3	0.1189	82	82
SMP0BXFD9_B_VAL_XXXX0506_	2402	13866	11463	19	15985.3	0.1189	91	82
SMP0BXFD9_B_VAL_XXXX0506_	3315	15522	12206	19	15985.3	0.1189	85	68
SMP0BXFD9_B_VAL_XXXX0506_	3488	15531	12042	19	15985.3	0.1189	93	87
SMP0BXFD9_B_VAL_XXXX0506_	3570	14529	10958	19	15985.3	0.1189	78	97
SMP0BXFD9_B_VAL_XXXX0506_	3636	11744	8107	19	15985.3	0.1189	84	94
SMP0BXFD9_B_VAL_XXXX0506_	4151	14573	10421	19	15985.3	0.1189	92	92
SMP0BXFD9_B_VAL_XXXX0506_	4181	14717	10535	19	15985.3	0.1189	89	61
SMP0BXFD9_B_VAL_XXXX0506_	5308	15548	10239	19	15985.3	0.1189	96	81
SMP0BXFD9_B_VAL_XXXX0506_	5399	15684	10284	19	15985.3	0.1189	83	91
SMP0BXFD9_B_VAL_XXXX0506_	5434	13979	8544	19	15985.3	0.1189	90	88
SMP0BXFD9_B_VAL_XXXX0506_	5481	14377	8895	19	15985.3	0.1189	94	86
SMP0BXFD9_B_VAL_XXXX0506_	8649	14044	5394	19	15985.3	0.1189	79	77
SMP0BXFD9_B_VAL_XXXX0506_	9426	12026	2599	19	15985.3	0.1189	91	94
SMP000A95_BM_1_0_XXXX0323	698	15834	15135	17	14304	0.1188	92	93
SMP0AA5B6_BM_XXXX0225	4670	15834	11163	13	10944.9	0.1188	91	89
SMP0A7X7F_BM_XXXX1118	1698	12465	10766	13	10975	0.1185	80	85
SMP0A7X7F_BM_XXXX1118	1714	14482	12767	13	10975	0.1185	91	87
SMP0A7X7F_BM_XXXX1118	14066	14413	346	13	10975	0.1185	87	95
SMP0A0699_BM_XXXX0315	8471	13449	4977	46	38901.7	0.1182	88	95
SMP00X5FA_B_XXXX0203	5368	15335	9966	14	11856.2	0.1181	92	77
SMP00X5FA_B_XXXX0203	5444	14529	9084	14	11856.2	0.1181	94	95
SMP00X5FA_B_XXXX0203	10846	14339	3492	14	11856.2	0.1181	93	85
SMP00XXD9_BM_XXXX0315	1105	13846	12740	32	27125.6	0.118	94	81
SMP00X96F_BM_XXXX0315	14284	14429	144	30	25470.5	0.1178	99	86
SMP000B5X_BM_XXXX0625	498	5307	4808	16	13627.4	0.1174	92	89
SMP000B5X_BM_XXXX0625	1698	15335	13636	16	13627.4	0.1174	86	89
SMP000B5X_BM_XXXX0625	4167	15335	11167	16	13627.4	0.1174	92	83
SMP000B5X_BM_XXXX0625	8662	14343	5680	16	13627.4	0.1174	95	66
SMP00X570_BM_XXXX1103	5368	14055	8686	8	6813.24	0.1174	97	92
SMP00XB0B_BM_XXXX1102	591	15850	15258	31	26508.5	0.1169	92	96
SMP0B9BB6_BM_VAL_XXXX0506_	440	14538	14097	19	16301.6	0.1166	84	88
SMP0B9BB6_BM_VAL_XXXX0506_	497	15530	15032	19	16301.6	0.1166	92	91
SMP0B9BB6_BM_VAL_XXXX0506_	499	14161	13661	19	16301.6	0.1166	88	89
SMP0B9BB6_BM_VAL_XXXX0506_	507	12396	11888	19	16301.6	0.1166	91	89
SMP0B9BB6_BM_VAL_XXXX0506_	1240	14409	13168	19	16301.6	0.1166	91	87
SMP0B9BB6_BM_VAL_XXXX0506_	1677	9522	7844	19	16301.6	0.1166	84	76
SMP0B9BB6_BM_VAL_XXXX0506_	1698	15335	13636	19	16301.6	0.1166	91	89
SMP0B9BB6_BM_VAL_XXXX0506_	3636	9522	5885	19	16301.6	0.1166	92	89
SMP0B9BB6_BM_VAL_XXXX0506_	4106	14529	10422	19	16301.6	0.1166	94	92
SMP0B9BB6_BM_VAL_XXXX0506_	5463	15557	10093	19	16301.6	0.1166	88	86
SMP00FBB7_BM_XXXX1118	552	14825	14272	10	8600.21	0.1163	75	62
SMP00FBB7_BM_XXXX1118	1127	13868	12740	10	8600.21	0.1163	68	57
SMP00FBB7_BM_XXXX1118	1698	15335	13636	10	8600.21	0.1163	87	81
SMP00FBB7_BM_XXXX1118	3186	13846	10659	10	8600.21	0.1163	77	66
SMP00FBB7_BM_XXXX1118	5336	14529	9192	10	8600.21	0.1163	82	94
SMP00FBB7_BM_XXXX1118	5368	15335	9966	10	8600.21	0.1163	91	89
SMP00FBB7_BM_XXXX1118	8471	10980	2508	10	8600.21	0.1163	57	92
SMP00FBB7_BM_XXXX1118	8775	14529	5753	10	8600.21	0.1163	83	80
SMP00FBB7_BM_XXXX1118	9313	15403	6089	10	8600.21	0.1163	93	94
SMP00FBB7_BM_XXXX1118	13448	14529	1080	10	8600.21	0.1163	75	73
SMP00FBB7_BM_XXXX1118	14003	14771	767	10	8600.21	0.1163	23	91
SMP00FBB7_BM_XXXX1118	14528	15382	853	10	8600.21	0.1163	83	85
SMP0BX969_BM_VAL_XXXX0506_	447	14556	14108	25	21537.6	0.1161	96	71
SMP0BX969_BM_VAL_XXXX0506_	488	15363	14874	25	21537.6	0.1161	95	89
SMP0BX969_BM_VAL_XXXX0506_	1695	14122	12426	25	21537.6	0.1161	86	80
SMP009F9D_BM_XXXX1021	8471	14135	5663	15	12931.3	0.116	44	86
SMP0099A5_BM_XXXX1118	381	13999	13617	11	9488.82	0.1159	66	94
SMP0099A5_BM_XXXX1118	483	11995	11511	11	9488.82	0.1159	69	85
SMP0099A5_BM_XXXX1118	1698	5369	3670	11	9488.82	0.1159	88	42
SMP0099A5_BM_XXXX1118	8471	13792	5320	11	9488.82	0.1159	92	92
SMP0099A5_BM_XXXX1118	10751	14643	3891	11	9488.82	0.1159	63	83
[truncated: 19,053 more rows]
