# Supplementary material for: Distinct Mitochondrial DNA Deletion Profiles in Pediatric B- and T-ALL During Diagnosis, Remission, and Relapse
Source: Int J Mol Sci. 2025 Jul 23;26(15):7117. doi: 10.3390/ijms26157117 (PMC12346118; doi:10.3390/ijms26157117)
Supplement: Supplementary file 1 [file ijms-26-07117-s001.zip › Table S2- Pattern of breakpoint sequences in B-ALL.xlsx]

## Sheet: Description of Columns
Column	Description
Perfect_Repeat	- Exact sequence match found at both deletion breakpoints
	- Represents the longest identical sequence shared between 5′ and 3′ breakpoints
	- Important for understanding the deletion mechanism
MapSplice_Break	- Specific nucleotides at the breakpoint junction
	- Usually 2 bases showing where the deletion occurs within the perfect repeat
	- Critical for pinpointing precise deletion points
Imperfect_5p	- Extended sequence context around the 5′ breakpoint
	- Includes flanking regions around the perfect repeat
	- Shows sequence environment that may influence deletion formation
Imperfect_3p	- Extended sequence context around the 3′ breakpoint
	- Includes flanking regions around the perfect repeat
	- Shows sequence environment that may influence deletion formation
Frequency	- Number of samples where this specific deletion was observed
	- Raw count of occurrence across all samples
	- Indicates how common the deletion is in the dataset
Mean_Deletion_Percent	- Average percentage of reads containing the deletion
	- Measure of deletion abundance in affected samples
	- Higher values indicate more prevalent deletions
Perfect_Length	- Length of the perfect repeat sequence in base pairs
	- Longer repeats may indicate stronger homology-mediated deletion
	- Important for understanding the deletion mechanism

## Sheet: Table S2 Pattern of breakpoint
MapSplice Breakpoints	Gene Location	Perfect Repeat	MapSplice Break	Imperfect_5p	Imperfect_3p	Frequency	Mean Deletion Percent	Perfect Length	GC Content
14054-14377	(MT-ND5-MT-ND6)	CACAGCACCAA	GC	AAAACAATTTCACAGCACCAAATCTCCACCT	CTCTTTCACCCACAGCACCAATCCTACCTCC	35	0.16	11	54.5
8471-13449	(MT-ATP8-MT-ND5)	ACCTCCCTCACCA	CC	ACTACCACCTACCTCCCTCACCAAAGCCCATAA	TCTCACTTCAACCTCCCTCACCATTGGCAGCCT	34	0.15	13	61.5
6545-13846	(MT-CO1-MT-ND5)	ACCTCAAC	TC	ACAGACCGCAACCTCAACACCACCTTCT	ACAGCCCTAGACCTCAACTACCTAACCA	30	0.15	8	50
6335-13999	(MT-CO1-MT-ND5)	TAGACCTAACC	CC	GGAGCCTCCGTAGACCTAACCATCTTCTCCT	CTACTCCTCCTAGACCTAACCTGACTAGAAA	29	0.11	11	45.5
14066-14413	(MT-ND5-MT-ND6)	ACCTCAACCC	CA	CTCCATCATCACCTCAACCCAAAAAGGCAT	ACTCACCAAGACCTCAACCCCTGACCCCCA	27	0.1	10	60
5368-15335	(MT-ND2-MT-CYB)	ACTCCACCTC	CA	CGCCTAATCTACTCCACCTCAATCACACTA	CCCTAGCAACACTCCACCTCCTATTCTTGC	22	0.1	10	60
511-13926	(D-Loop2-MT-ND5)	CACACACCGC	CA	ACCCAGCACACACACACCGCTGCTAACCCC	ACCCTAGCATCACACACCGCACAATCCCCT	21	0.26	10	70
2224-13792	(MT-RNR2-MT-ND5)	CTACCTAAAA	CT	TCAACACCCACTACCTAAAAAATCCCAAAC	CAATCCCCCTCTACCTAAAACTCACAGCCC	21	0.1	10	30
1105-13846	(MT-RNR1-MT-ND5)	ACCTCAAC	TC	TTAGCCCTAAACCTCAACAGTTAAATCA	ACAGCCCTAGACCTCAACTACCTAACCA	21	0.1	8	50
5368-14055	(MT-ND2-MT-ND5)	CTCCACCTC	CA	GCCTAATCTACTCCACCTCAATCACACTA	AGCACCAAATCTCCACCTCCATCATCACC	20	0.11	9	66.7
8471-14377	(MT-ATP8-MT-ND6)	CCTACCTCC	AC	CAAACTACCACCTACCTCCCTCACCAAAG	CAGCACCAATCCTACCTCCATCGCTAACC	18	0.09	9	66.7
2222-10627	(MT-RNR2-MT-ND4L)	CTCAACACCCACT	CA	AGCGTTCAAGCTCAACACCCACTACCTAAAAAA	TCTCATAACCCTCAACACCCACTCCCTCTTAGC	17	0.31	13	53.8
3570-14529	(MT-ND1-MT-ND6)	CCTCCCC	TC	TATGAACCCCCCTCCCCATACCCAACC	ACCCATATAACCTCCCCCAAAATTCAG	16	0.27	7	85.7
529-13944	(D-Loop2-MT-ND5)	CACACACCGC	CA	ACCCAGCACACACACACCGCTGCTAACCCC	ACCCTAGCATCACACACCGCACAATCCCCT	16	0.22	10	70
4106-14529	(MT-ND1-MT-ND6)	TAACCTCCC	CC	ACCCTACTTCTAACCTCCCTGTTCTTATG	TAAACCCATATAACCTCCCCCAAAATTCA	16	0.09	9	55.6
6840-11136	(MT-CO1-MT-ND4)	TATCCCCACC	CC	TAATCATCGCTATCCCCACCGGCGTCAAAG	AAACCACACTTATCCCCACCTTGGCTATCA	16	0.08	10	60
1698-15410	(MT-RNR2-MT-CYB)	CCTTACTAC	TA	ACCCACTCCACCTTACTACCAGACAACCT	CACCTTCCACCCTTACTACACAATCAAAG	15	0.11	9	44.4
1714-14482	(MT-RNR2-MT-ND6)	AGACAACC	CA	CCTTACTACCAGACAACCTTAGCCAAAC	GTATATCCAAAGACAACCATCATTCCCC	15	0.09	8	50
5444-14529	(MT-ND2-MT-ND6)	AAATAAA	AT	AAATAAAATGACAGTTT	CCCCCTAAATAAATTAAAAAAAC	15	0.09	7	0
1698-15335	(MT-RNR2-MT-CYB)	CACTCCACCT	CC	GCCCCAAACCCACTCCACCTTACTACCAGA	GCCCTAGCAACACTCCACCTCCTATTCTTG	15	0.09	10	60
7816-14807	(MT-CO2-MT-CYB)	CCCATCC	CA	TCATCGCCCTCCCATCCCTACGCATCC	ACCTCCCCACCCCATCCAACATCTCCG	14	0.09	7	71.4
13020-14413	(MT-ND5-MT-ND6)	ACCCCTGAC	CC	TTAGGTCTCCACCCCTGACTCCCCTCAGC	CAAGACCTCAACCCCTGACCCCCATGCCT	14	0.08	9	66.7
495-14336	(D-Loop2-MT-ND6)	ATCCTAC	CC	ACCCCCGCCCATCCTACCCAGCACACA	CACAGCACCAATCCTAC	13	0.3	7	42.9
3533-14563	(MT-ND1-MT-ND6)	CCCGACC	CG	ACATCACCGCCCCGACCTTAGCTCTCA	TAATAACACACCCGACCACACCGCTAA	13	0.1	7	85.7
4167-15335	(MT-ND1-MT-CYB)	CACCTCCTAT	TC	CCAACTCATACACCTCCTATGAAAAAACTT	AGCAACACTCCACCTCCTATTCTTGCACGA	12	0.08	10	50
7499-14426	(Unknown-MT-ND6)	CAACCCC	AC	GGTTTCAAGCCAACCCCATGGCCTCCA	ACCAAGACCTCAACCCCTGACCCCCAT	12	0.08	7	71.4
8471-13792	(MT-ATP8-MT-ND5)	CTAAAA	AA	CATCACCCAACTAAAAATATTAAACA	CCCCCTCTACCTAAAACTCACAGCCC	12	0.07	6	16.7
505-8468	(D-Loop2-MT-ATP8)	CTCATCA	CA	TACTACTAATCTCATCAATACAACCCC	CCTCATCACCCAACTAAA	11	0.11	7	42.9
1127-13868	(MT-RNR1-MT-ND5)	ACCTCAAC	TC	TTAGCCCTAAACCTCAACAGTTAAATCA	ACAGCCCTAGACCTCAACTACCTAACCA	11	0.08	8	50
1698-13683	(MT-RNR2-MT-ND5)	CCTTACTA	TA	ACCCACTCCACCTTACTACCAGACAACC	GCTTCCCCACCCTTACTAACATTAACGA	11	0.07	8	37.5
