# Supplementary material for: Distinct Mitochondrial DNA Deletion Profiles in Pediatric B- and T-ALL During Diagnosis, Remission, and Relapse
Source: Int J Mol Sci. 2025 Jul 23;26(15):7117. doi: 10.3390/ijms26157117 (PMC12346118; doi:10.3390/ijms26157117)
Supplement: Supplementary file 1 [file ijms-26-07117-s001.zip › Table S3- Pattern of breakpoint sequences in T-ALL.xlsx]

## Sheet: Description of Columns
Column	Description
Perfect_Repeat	- Exact sequence match found at both deletion breakpoints
	- Represents the longest identical sequence shared between 5′ and 3′ breakpoints
	- Important for understanding the deletion mechanism
MapSplice_Break	- Specific nucleotides at the breakpoint junction
	- Usually 2 bases showing where the deletion occurs within the perfect repeat
	- Critical for pinpointing precise deletion points
Imperfect_5p	- Extended sequence context around the 5′ breakpoint
	- Includes flanking regions around the perfect repeat
	- Shows sequence environment that may influence deletion formation
Imperfect_3p	- Extended sequence context around the 3′ breakpoint
	- Includes flanking regions around the perfect repeat
	- Shows sequence environment that may influence deletion formation
Frequency	- Number of samples where this specific deletion was observed
	- Raw count of occurrence across all samples
	- Indicates how common the deletion is in the dataset
Mean_Deletion_Percent	- Average percentage of reads containing the deletion
	- Measure of deletion abundance in affected samples
	- Higher values indicate more prevalent deletions
Perfect_Length	- Length of the perfect repeat sequence in base pairs
	- Longer repeats may indicate stronger homology-mediated deletion
	- Important for understanding the deletion mechanism

## Sheet: Table S3 Pattern of breakpoint
MapSplice Breakpoints	Gene Location	Perfect Repeat	MapSplice Break	Imperfect_5p	Imperfect_3p	Frequency	Mean Deletion Percent	Perfect Length	GC Content
3570-14529	(MT-ND1-MT-ND6)	CCTCCCC	TC	TATGAACCCCCCTCCCCATACCCAACC	ACCCATATAACCTCCCCCAAAATTCAG	23	0.26	7	85.7
1714-15517	(MT-RNR2-MT-CYB)	CCAGACAA	GA	CACCTTACTACCAGACAACCTTAGCCAA	CCTAGGCGACCCAGACAATTATACCCTA	21	0.17	8	50
5368-15335	(MT-ND2-MT-CYB)	ACTCCACCTC	CA	CGCCTAATCTACTCCACCTCAATCACACTA	CCCTAGCAACACTCCACCTCCTATTCTTGC	21	0.16	10	60
2224-13792	(MT-RNR2-MT-ND5)	CTACCTAAAA	CT	TCAACACCCACTACCTAAAAAATCCCAAAC	CAATCCCCCTCTACCTAAAACTCACAGCCC	21	0.13	10	30
4106-14529	(MT-ND1-MT-ND6)	TAACCTCCC	CC	ACCCTACTTCTAACCTCCCTGTTCTTATG	TAAACCCATATAACCTCCCCCAAAATTCA	21	0.13	9	55.6
1714-14482	(MT-RNR2-MT-ND6)	AGACAACC	CA	CCTTACTACCAGACAACCTTAGCCAAAC	GTATATCCAAAGACAACCATCATTCCCC	21	0.12	8	50
5444-14529	(MT-ND2-MT-ND6)	AAATAAA	AT	AAATAAAATGACAGTTT	CCCCCTAAATAAATTAAAAAAAC	21	0.11	7	0
1698-15410	(MT-RNR2-MT-CYB)	CCTTACTAC	TA	ACCCACTCCACCTTACTACCAGACAACCT	CACCTTCCACCCTTACTACACAATCAAAG	20	0.13	9	44.4
1698-13683	(MT-RNR2-MT-ND5)	CCTTACTA	TA	ACCCACTCCACCTTACTACCAGACAACC	GCTTCCCCACCCTTACTAACATTAACGA	20	0.1	8	37.5
3533-14563	(MT-ND1-MT-ND6)	CCCGACC	CG	ACATCACCGCCCCGACCTTAGCTCTCA	TAATAACACACCCGACCACACCGCTAA	20	0.1	7	85.7
14054-15335	(MT-ND5-MT-CYB)	CTCCACCTCC	AC	AGCACCAAATCTCCACCTCCATCATCACCT	CCTAGCAACACTCCACCTCCTATTCTTGCA	20	0.09	10	70
1105-13846	(MT-RNR1-MT-ND5)	ACCTCAAC	TC	TTAGCCCTAAACCTCAACAGTTAAATCA	ACAGCCCTAGACCTCAACTACCTAACCA	19	0.29	8	50
5368-14055	(MT-ND2-MT-ND5)	CTCCACCTC	CA	GCCTAATCTACTCCACCTCAATCACACTA	AGCACCAAATCTCCACCTCCATCATCACC	19	0.2	9	66.7
14054-14377	(MT-ND5-MT-ND6)	CACAGCACCAA	GC	AAAACAATTTCACAGCACCAAATCTCCACCT	CTCTTTCACCCACAGCACCAATCCTACCTCC	19	0.15	11	54.5
1698-15335	(MT-RNR2-MT-CYB)	CACTCCACCT	CC	GCCCCAAACCCACTCCACCTTACTACCAGA	GCCCTAGCAACACTCCACCTCCTATTCTTG	19	0.14	10	60
381-13999	(D-Loop2-MT-ND5)	AAAACAA	AA	CCAAACCCCAAAAACAAAGAACCCTAA	GCTATTACCTAAAACAATTTCACA	18	0.14	7	14.3
381-13855	(D-Loop2-MT-ND5)	CCTAACCA	AA	CTAACACCAGCCTAACCAGATTTCAAAT	ACCTCAACTACCTAACCAACAAACTTAA	18	0.11	8	50
14066-14413	(MT-ND5-MT-ND6)	ACCTCAACCC	CA	CTCCATCATCACCTCAACCCAAAAAGGCAT	ACTCACCAAGACCTCAACCCCTGACCCCCA	18	0.1	10	60
458-15382	(D-Loop2-MT-CYB)	ACAACCCCC	AC	TCTCATCAATACAACCCCC	ACGGGATCAAACAACCCCCTAGGAATCAC	18	0.09	9	66.7
1698-12465	(MT-RNR2-MT-ND5)	TCCACCTT	AC	CCAAACCCACTCCACCTTACTACCAGAC	CATTGTCGCATCCACCTTTATTATCAGT	18	0.08	8	50
6545-13846	(MT-CO1-MT-ND5)	ACCTCAAC	TC	ACAGACCGCAACCTCAACACCACCTTCT	ACAGCCCTAGACCTCAACTACCTAACCA	17	0.22	8	50
1127-13868	(MT-RNR1-MT-ND5)	ACCTCAAC	TC	TTAGCCCTAAACCTCAACAGTTAAATCA	ACAGCCCTAGACCTCAACTACCTAACCA	17	0.21	8	50
8471-14529	(MT-ATP8-MT-ND6)	TATTAAAC	TA	CAACTAAAAATATTAAACACAAACTACC	TTAAAAAAACTATTAAACCCATATAACC	17	0.09	8	12.5
8471-13449	(MT-ATP8-MT-ND5)	ACCTCCCTCACCA	CC	ACTACCACCTACCTCCCTCACCAAAGCCCATAA	TCTCACTTCAACCTCCCTCACCATTGGCAGCCT	16	0.27	13	61.5
3819-14745	(MT-ND1-Unknown)	ACAAGAACACC	GA	TTATCACAACACAAGAACACCTCTGATTACT	TATTTCAACTACAAGAACACCAATGACCCCA	15	0.18	11	45.5
4167-15335	(MT-ND1-MT-CYB)	CACCTCCTAT	TC	CCAACTCATACACCTCCTATGAAAAAACTT	AGCAACACTCCACCTCCTATTCTTGCACGA	15	0.13	10	50
8471-14377	(MT-ATP8-MT-ND6)	CCTACCTCC	AC	CAAACTACCACCTACCTCCCTCACCAAAG	CAGCACCAATCCTACCTCCATCGCTAACC	15	0.11	9	66.7
6545-14419	(MT-CO1-MT-ND6)	ACCTCAAC	TC	ACAGACCGCAACCTCAACACCACCTTCT	ACTCACCAAGACCTCAACCCCTGACCCC	15	0.11	8	50
13845-14413	(MT-ND5-MT-ND6)	AGACCTCAAC	CT	TAACAGCCCTAGACCTCAACTACCTAACCA	ACACTCACCAAGACCTCAACCCCTGACCCC	15	0.1	10	50
959-14529	(MT-RNR1-MT-ND6)	CCTCCCC	TC	TAGATCACCCCCTCCCCAATAAAGCTA	ACCCATATAACCTCCCCCAAAATTCAG	15	0.09	7	85.7
