# Supplementary material for: Distinct Mitochondrial DNA Deletion Profiles in Pediatric B- and T-ALL During Diagnosis, Remission, and Relapse
Source: Int J Mol Sci. 2025 Jul 23;26(15):7117. doi: 10.3390/ijms26157117 (PMC12346118; doi:10.3390/ijms26157117)
Supplement: Supplementary file 1 [file ijms-26-07117-s001.zip › Table S4- PERMANOVA results.xlsx]

## Sheet: Table S4 Description
Table S4: PERMANOVA result comparing different stage of B-ALL disease and B-ALL vs T-ALL disease
B-ALL 3 stages of disease	Df	SumOfSqs	R2	F	Pr(>F)
	2	1.4749	0.032	1.709	0.001
Residual	101	43.5756	0.967	NA	NA
Total	103	45.0506	1	NA	NA
B-ALL vs T-ALL (at diagnosis)	Df	SumOfSqs	R2	F	Pr(>F)
	1	1.557	0.035	3.822	0.001
Residual	103	41.959	0.964	NA	NA
Total	104	43.516	1	NA	NA
