# Supplementary material for: Distinct Mitochondrial DNA Deletion Profiles in Pediatric B- and T-ALL During Diagnosis, Remission, and Relapse
Source: Int J Mol Sci. 2025 Jul 23;26(15):7117. doi: 10.3390/ijms26157117 (PMC12346118; doi:10.3390/ijms26157117)
Supplement: Supplementary file 1 [file ijms-26-07117-s001.zip › Table S5- MANOVA results_all_clinical_all_molecular.xlsx]

## Sheet: Table S4 Description
Table S5: MANOVA results for the evaluation of the effects of clinical categorical variables (Disease, Timepoint, Age Group, Gender, and Tumor Subtype) on mitochondrial DNA large deletion

## Sheet: MANOVA_Results
Disease
Df	Wilks	approx F	num Df	den Df	Pr(>F)
3	0.624266	6.06468	12	373.342	9.94287e-10
144
Univariate Tests:
Variable: Mean_Deletion_Size_per_sample
Df	Sum Sq	Mean Sq	F value	Pr(>F)	p_adjusted_bonferroni	p_adjusted_fdr
3	9.55185e+07	3.18395e+07	4.05754	0.00838481	0.0335392	0.0111797
144	1.12997e+09	7.84699e+06			0.0335392	0.0111797
Variable: Mean_Read_Percent
Df	Sum Sq	Mean Sq	F value	Pr(>F)	p_adjusted_bonferroni	p_adjusted_fdr
3	2.73134	0.910448	0.25229	0.859603	1	0.859603
144	519.657	3.60873			1	0.859603
Variable: Cumulated_Read_Percent_per_sample
Df	Sum Sq	Mean Sq	F value	Pr(>F)	p_adjusted_bonferroni	p_adjusted_fdr
3	7866.45	2622.15	13.4153	9.05234e-08	3.62094e-07	1.81047e-07
144	28146.2	195.459			3.62094e-07	1.81047e-07
Variable: Deletion_Count_Per_10k_Coverage_per_sample
Df	Sum Sq	Mean Sq	F value	Pr(>F)	p_adjusted_bonferroni	p_adjusted_fdr
3	1.39111e+06	463702	22.0703	8.12405e-12	3.24962e-11	3.24962e-11
144	3.02547e+06	21010.2			3.24962e-11	3.24962e-11
Timepoint
Df	Wilks	approx F	num Df	den Df	Pr(>F)
3	0.741327	3.72649	12	373.342	2.446e-05
144
Univariate Tests:
Variable: Mean_Deletion_Size_per_sample
Df	Sum Sq	Mean Sq	F value	Pr(>F)	p_adjusted_bonferroni	p_adjusted_fdr
3	4.55337e+07	1.51779e+07	1.8523	0.140373	0.561493	0.140373
144	1.17995e+09	8.19411e+06			0.561493	0.140373
Variable: Mean_Read_Percent
Df	Sum Sq	Mean Sq	F value	Pr(>F)	p_adjusted_bonferroni	p_adjusted_fdr
3	91.4801	30.4934	10.1902	3.96836e-06	1.58734e-05	1.58734e-05
144	430.909	2.99242			1.58734e-05	1.58734e-05
Variable: Cumulated_Read_Percent_per_sample
Df	Sum Sq	Mean Sq	F value	Pr(>F)	p_adjusted_bonferroni	p_adjusted_fdr
3	1365.81	455.271	1.89221	0.133537	0.53415	0.140373
144	34646.8	240.603			0.53415	0.140373
Variable: Deletion_Count_Per_10k_Coverage_per_sample
Df	Sum Sq	Mean Sq	F value	Pr(>F)	p_adjusted_bonferroni	p_adjusted_fdr
3	360290	120097	4.26348	0.00643478	0.0257391	0.0128696
144	4.05629e+06	28168.7			0.0257391	0.0128696
Age_Group
Df	Wilks	approx F	num Df	den Df	Pr(>F)
4	0.83311	1.64882	16	428.345	0.0538101
143
Univariate Tests:
Variable: Mean_Deletion_Size_per_sample
Df	Sum Sq	Mean Sq	F value	Pr(>F)	p_adjusted_bonferroni	p_adjusted_fdr
4	1.72697e+07	4.31743e+06	0.510996	0.727733	1	0.727733
143	1.20822e+09	8.44906e+06			1	0.727733
Variable: Mean_Read_Percent
Df	Sum Sq	Mean Sq	F value	Pr(>F)	p_adjusted_bonferroni	p_adjusted_fdr
4	33.668	8.41699	2.46282	0.0478753	0.191501	0.0957507
143	488.721	3.41763			0.191501	0.0957507
Variable: Cumulated_Read_Percent_per_sample
Df	Sum Sq	Mean Sq	F value	Pr(>F)	p_adjusted_bonferroni	p_adjusted_fdr
4	977.805	244.451	0.997766	0.410934	1	0.547912
143	35034.8	244.999			1	0.547912
Variable: Deletion_Count_Per_10k_Coverage_per_sample
Df	Sum Sq	Mean Sq	F value	Pr(>F)	p_adjusted_bonferroni	p_adjusted_fdr
4	366590	91647.4	3.23595	0.0141362	0.0565448	0.0565448
143	4.04999e+06	28321.6			0.0565448	0.0565448
Gender
Df	Wilks	approx F	num Df	den Df	Pr(>F)
2	0.918458	1.54236	8	284	0.142282
145
Univariate Tests:
Variable: Mean_Deletion_Size_per_sample
Df	Sum Sq	Mean Sq	F value	Pr(>F)	p_adjusted_bonferroni	p_adjusted_fdr
2	5.9397e+07	2.96985e+07	3.69293	0.0272705	0.109082	0.109082
145	1.16609e+09	8.04199e+06			0.109082	0.109082
Variable: Mean_Read_Percent
Df	Sum Sq	Mean Sq	F value	Pr(>F)	p_adjusted_bonferroni	p_adjusted_fdr
2	3.44292	1.72146	0.480997	0.619149	1	0.619149
145	518.946	3.57894			1	0.619149
Variable: Cumulated_Read_Percent_per_sample
Df	Sum Sq	Mean Sq	F value	Pr(>F)	p_adjusted_bonferroni	p_adjusted_fdr
2	465.177	232.588	0.948741	0.389619	1	0.519491
145	35547.4	245.155			1	0.519491
Variable: Deletion_Count_Per_10k_Coverage_per_sample
Df	Sum Sq	Mean Sq	F value	Pr(>F)	p_adjusted_bonferroni	p_adjusted_fdr
2	89525.4	44762.7	1.5	0.226571	0.906284	0.453142
145	4.32705e+06	29841.7			0.906284	0.453142
WHO_Subtype
Df	Wilks	approx F	num Df	den Df	Pr(>F)
9	0.603428	2.0348	36	507.645	0.000487922
138
Univariate Tests:
Variable: Mean_Deletion_Size_per_sample
Df	Sum Sq	Mean Sq	F value	Pr(>F)	p_adjusted_bonferroni	p_adjusted_fdr
9	1.14264e+08	1.2696e+07	1.57668	0.127961	0.511846	0.127961
138	1.11122e+09	8.05233e+06			0.511846	0.127961
Variable: Mean_Read_Percent
Df	Sum Sq	Mean Sq	F value	Pr(>F)	p_adjusted_bonferroni	p_adjusted_fdr
9	64.3919	7.15466	2.15579	0.0287568	0.115027	0.0383425
138	457.997	3.31882			0.115027	0.0383425
Variable: Cumulated_Read_Percent_per_sample
Df	Sum Sq	Mean Sq	F value	Pr(>F)	p_adjusted_bonferroni	p_adjusted_fdr
9	5134.97	570.552	2.54994	0.00968011	0.0387204	0.0193602
138	30877.6	223.751			0.0387204	0.0193602
Variable: Deletion_Count_Per_10k_Coverage_per_sample
Df	Sum Sq	Mean Sq	F value	Pr(>F)	p_adjusted_bonferroni	p_adjusted_fdr
9	1.02277e+06	113642	4.62093	2.3778e-05	9.51119e-05	9.51119e-05
138	3.3938e+06	24592.8			9.51119e-05	9.51119e-05

## Sheet: Summary_Statistics
Disease	Mean_Deletion_Size_per_sample_mean	Mean_Deletion_Size_per_sample_sd	Mean_Deletion_Size_per_sample_median	Mean_Read_Percent_mean	Mean_Read_Percent_sd	Mean_Read_Percent_median	Cumulated_Read_Percent_per_sample_mean	Cumulated_Read_Percent_per_sample_sd	Cumulated_Read_Percent_per_sample_median	Deletion_Count_Per_10k_Coverage_per_sample_mean	Deletion_Count_Per_10k_Coverage_per_sample_sd	Deletion_Count_Per_10k_Coverage_per_sample_median
B_ALL	7182.77	2874.25	6934.9	0.344352	2.22317	0.0561344	6.11527	11.2132	1.9737	76.97	117.249	23.2317
Control	8716.03	5606.69	9940.1	0.535845	1.06067	0.094475	1.98613	4.30361	0.1996	2.65205	1.667	2.70698
Non-Leuk	3632.09	4339.53	2053	0.0275448	0.0302582	0.0255143	0.232133	0.341507	0.08475	5.38225	7.86037	2.1184
T_ALL	7614.58	805.373	7448.08	0.0584631	0.0159115	0.06022	23.1973	22.3431	15.5958	302.778	230.611	253.467

## Sheet: Interpretation of MANOVA Result
Factor	Multivariate Result	Univariate Differences	Interpretation
Disease	Wilks’ λ = 0.62427, F(12, 373.34) = 6.06, p = 9.94×10⁻¹⁰	- Mean_Deletion_Size_per_sample: p = 0.00838	Strong association between disease status and mtDNA deletion metrics, indicating potential utility for distinguishing disease groups based on deletion characteristics.
		- Cumulated_Read_Percent_per_sample: p = 9.05×10⁻⁸
		- Deletion_Count_Per_10k_Coverage_per_sample: p = 8.12×10⁻¹²
Timepoint	Wilks’ λ = 0.74133, F(12, 373.34) = 3.73, p = 2.45×10⁻⁵	- Mean_Read_Percent: p = 3.97×10⁻⁶	mtDNA deletion profiles vary across different timepoints, suggesting that molecular deletion characteristics may change throughout disease progression.
		- Deletion_Count_Per_10k_Coverage_per_sample: p = 0.00643
WHO_Subtype	Wilks’ λ = 0.60343, F(36, 507.64) = 2.03, p = 0.000488	- Mean_Read_Percent: p = 0.0288	Variation in mtDNA deletion metrics among different WHO subtypes highlights potential biological differences and possible relevance to subtype classification.
		- Cumulated_Read_Percent_per_sample: p = 0.00968
		- Deletion_Count_Per_10k_Coverage_per_sample: p = 2.38×10⁻⁵
Age_Group and Gender	Age_Group: Wilks’ λ = 0.83311, F(16, 428.34) = 1.65, p = 0.0538	Some isolated significant differences (e.g., Mean_Read_Percent in certain age groups, Mean_Deletion_Size_per_sample by gender), but not robust in multivariate context	No overall significant multivariate effect of age or gender on mtDNA deletion metrics, indicating these factors are less influential in the context of the other variables.
	Gender: Wilks’ λ = 0.91846, F(8, 284) = 1.54, p = 0.142
